# Supplementary material for: Genetically encoded Nδ-vinyl histidine for the evolution of enzyme catalytic center
Source: Nat Commun. 2024 Jul 8;15:5714. doi: 10.1038/s41467-024-50005-9 (PMC11231154; doi:10.1038/s41467-024-50005-9)
Supplement: Supplementary file 4 — Source Data [file 41467_2024_50005_MOESM4_ESM.xlsx]

## Sheet: Fig. 3
Figure 3C		Entry	Fluorescence Intensity					Details
			Replicate 1	Replicate 2	Replicate 3	Average	Standard Deviation
		1	113	154	140	135.667	17.0163	GFP-WT		-Inducer
		2	51879	49802	50656	50779	852.381			+Inducer
		3	1000	1047	929	992	48.5043	GFP-D190TAG	δMeH-RS	-δVinH
		4	5014	5473	4991	5159.33	221.994			+δVinH
		5	1300	1372	1245	1305.67	52.0021			-δMeH
		6	9199	9767	9185	9383.67	271.118			+δMeH
		7	402	369	402	391	15.5563		δVinH-RS-Hit1#	-δVinH
		8	25497	26827	29769	27364.3	1784.94			+δVinH
		9	631	596	591	606	17.7951		δVinH-RS-Hit2#	-δVinH
		10	27455	28651	25396	27167.3	1344.33			+δVinH
		11	412	466	457	445	23.622		δVinH-RS-Hit3#	-δVinH
		12	41414	40565	41798	41259	515.164			+δVinH
Figure 3D		Entry	Conc. of δVinH/mM	Fluorescence Intensity
				Replicate 1	Replicate 2	Replicate 3	Average	Standard Deviation
		1	0	466	412	457	445	23.622
		2	0.1	24808	23857	24948	24537.7	484.686
		3	0.2	33819	33900	32822	33513.7	490.199
		4	0.4	39823	38160	39998	39327	828.281
		5	1	40565	41414	41798	41259	515.164
Figure 3F		Molecular Weight	Relative MS Intensity
		25000	190.4
		25001	74.67
		25002	190.1
		25003	950.3
		25004	4712
		25005	23560
		25006	117800
		25007	199600
		25008	195300
		25009	7626
		25010	32010
		25011	85150
		25012	423500
		25013	929000
		25014	1743000
		25015	655700
		25016	20130
		25017	43410
		25018	161200
		25019	346800
		25020	4770000
		25021	3798000
		25022	3191000
		25023	2877000
		25024	2761000
		25025	2845000
		25026	2926000
		25027	2762000
		25028	2506000
		25029	2239000
		25030	1944000
		25031	1863000
		25032	2238000
		25033	2885000
		25034	3191000
		25035	2904000
		25036	2521000
		25037	2532000
		25038	2904000
		25039	3334000
		25040	3534000
		25041	3377000
		25042	2971000
		25043	2635000
		25044	2742000
		25045	3153000
		25046	3454000
		25047	3988000
		25048	4916000
		25049	5508000
		25050	5608000
		25051	5609000
		25052	5409000
		25053	4846000
		25054	4132000
		25055	3628000
		25056	3432000
		25057	3299000
		25058	3201000
		25059	3243000
		25060	3408000
		25061	3669000
		25062	3942000
		25063	4158000
		25064	4816000
		25065	6466000
		25066	7164000
		25067	5700000
		25068	4436000
		25069	4117000
		25070	3932000
		25071	4003000
		25072	4269000
		25073	4012000
		25074	3041000
		25075	2225000
		25076	1791000
		25077	1411000
		25078	1107000
		25079	962000
		25080	969700
		25081	1102000
		25082	1346000
		25083	1723000
		25084	2291000
		25085	3105000
		25086	4119000
		25087	5293000
		25088	6145000
		25089	6349000
		25090	6474000
		25091	6604000
		25092	6651000
		25093	6987000
		25094	7872000
		25095	9896000
		25096	11730000
		25097	10710000
		25098	8088000
		25099	6322000
		25100	5108000
		25101	3871000
		25102	2773000
		25103	1951000
		25104	1408000
		25105	1077000
		25106	880700
		25107	764300
		25108	864600
		25109	2435000
		25110	4745000
		25111	4409000
		25112	2298000
		25113	1564000
		25114	2006000
		25115	2157000
		25116	1988000
		25117	2391000
		25118	3477000
		25119	4928000
		25120	6633000
		25121	8250000
		25122	9162000
		25123	9039000
		25124	8078000
		25125	6620000
		25126	4995000
		25127	3523000
		25128	2392000
		25129	1676000
		25130	1438000
		25131	1537000
		25132	1605000
		25133	1698000
		25134	1926000
		25135	1910000
		25136	1766000
		25137	1900000
		25138	2168000
		25139	2425000
		25140	2952000
		25141	3984000
		25142	5276000
		25143	6436000
		25144	7324000
		25145	7842000
		25146	7746000
		25147	6890000
		25148	5667000
		25149	4706000
		25150	4110000
		25151	3603000
		25152	3113000
		25153	2737000
		25154	2506000
		25155	2428000
		25156	2537000
		25157	2866000
		25158	3416000
		25159	4033000
		25160	4336000
		25161	4204000
		25162	4100000
		25163	4436000
		25164	5510000
		25165	7834000
		25166	10930000
		25167	13700000
		25168	16060000
		25169	17440000
		25170	16580000
		25171	13510000
		25172	9614000
		25173	6244000
		25174	4000000
		25175	2815000
		25176	2180000
		25177	1653000
		25178	1294000
		25179	1178000
		25180	1195000
		25181	1296000
		25182	1485000
		25183	1799000
		25184	2316000
		25185	3229000
		25186	4597000
		25187	5961000
		25188	6862000
		25189	7637000
		25190	9136000
		25191	11300000
		25192	12730000
		25193	12750000
		25194	12240000
		25195	11910000
		25196	11830000
		25197	10980000
		25198	8756000
		25199	6603000
		25200	5216000
		25201	4281000
		25202	3655000
		25203	3160000
		25204	2780000
		25205	2572000
		25206	2660000
		25207	3045000
		25208	3408000
		25209	3422000
		25210	3147000
		25211	2815000
		25212	2605000
		25213	2785000
		25214	3711000
		25215	5496000
		25216	7266000
		25217	7502000
		25218	6071000
		25219	4373000
		25220	3364000
		25221	2971000
		25222	2865000
		25223	2892000
		25224	3006000
		25225	3157000
		25226	3283000
		25227	3356000
		25228	3435000
		25229	3759000
		25230	4533000
		25231	5152000
		25232	4809000
		25233	4010000
		25234	3665000
		25235	3844000
		25236	4350000
		25237	5314000
		25238	7015000
		25239	9009000
		25240	9880000
		25241	8962000
		25242	7363000
		25243	6344000
		25244	6163000
		25245	6802000
		25246	8766000
		25247	11300000
		25248	11620000
		25249	9436000
		25250	7365000
		25251	6244000
		25252	5424000
		25253	4706000
		25254	4194000
		25255	3994000
		25256	3999000
		25257	3862000
		25258	3378000
		25259	2755000
		25260	2308000
		25261	2158000
		25262	2379000
		25263	3075000
		25264	4029000
		25265	4706000
		25266	5214000
		25267	6216000
		25268	7152000
		25269	6981000
		25270	6110000
		25271	4931000
		25272	3390000
		25273	2208000
		25274	1800000
		25275	1820000
		25276	2005000
		25277	2306000
		25278	2751000
		25279	3357000
		25280	4055000
		25281	4630000
		25282	4824000
		25283	4657000
		25284	4447000
		25285	4434000
		25286	4686000
		25287	5268000
		25288	6116000
		25289	6904000
		25290	7428000
		25291	7865000
		25292	8385000
		25293	8765000
		25294	8649000
		25295	8124000
		25296	7597000
		25297	7092000
		25298	6289000
		25299	5248000
		25300	4376000
		25301	3799000
		25302	3369000
		25303	2988000
		25304	2703000
		25305	2666000
		25306	2971000
		25307	3352000
		25308	3279000
		25309	2662000
		25310	1985000
		25311	1615000
		25312	1570000
		25313	1696000
		25314	1810000
		25315	2019000
		25316	2625000
		25317	3808000
		25318	5617000
		25319	7997000
		25320	10630000
		25321	12750000
		25322	13530000
		25323	12740000
		25324	10830000
		25325	8568000
		25326	6564000
		25327	5115000
		25328	4234000
		25329	3776000
		25330	3533000
		25331	3318000
		25332	3017000
		25333	2623000
		25334	2556000
		25335	2854000
		25336	2726000
		25337	2463000
		25338	2417000
		25339	1857000
		25340	1103000
		25341	952800
		25342	1311000
		25343	1871000
		25344	2420000
		25345	2792000
		25346	2960000
		25347	3031000
		25348	3104000
		25349	3205000
		25350	3334000
		25351	3490000
		25352	3660000
		25353	3819000
		25354	3935000
		25355	4031000
		25356	4161000
		25357	4329000
		25358	4515000
		25359	4696000
		25360	4807000
		25361	4738000
		25362	4402000
		25363	3813000
		25364	3103000
		25365	2442000
		25366	1973000
		25367	1895000
		25368	2216000
		25369	2653000
		25370	3236000
		25371	4070000
		25372	4744000
		25373	4960000
		25374	4886000
		25375	4208000
		25376	2694000
		25377	1339000
		25378	805900
		25379	721600
		25380	725100
		25381	730400
		25382	811000
		25383	1042000
		25384	1516000
		25385	2386000
		25386	3572000
		25387	4606000
		25388	5092000
		25389	5193000
		25390	5470000
		25391	6387000
		25392	8026000
		25393	10160000
		25394	12350000
		25395	13970000
		25396	14510000
		25397	13860000
		25398	12140000
		25399	9465000
		25400	6421000
		25401	3918000
		25402	2318000
		25403	1438000
		25404	976500
		25405	715200
		25406	583200
		25407	562900
		25408	656600
		25409	956100
		25410	1550000
		25411	2405000
		25412	3267000
		25413	3561000
		25414	2977000
		25415	2153000
		25416	2025000
		25417	2864000
		25418	4383000
		25419	6183000
		25420	7913000
		25421	9290000
		25422	10180000
		25423	10630000
		25424	10730000
		25425	10410000
		25426	9667000
		25427	8575000
		25428	7325000
		25429	6139000
		25430	5159000
		25431	4408000
		25432	3929000
		25433	4214000
		25434	5723000
		25435	6707000
		25436	5279000
		25437	3064000
		25438	1920000
		25439	1603000
		25440	1678000
		25441	1917000
		25442	2089000
		25443	2109000
		25444	2077000
		25445	2133000
		25446	2299000
		25447	2545000
		25448	2879000
		25449	3316000
		25450	3862000
		25451	4511000
		25452	5206000
		25453	5848000
		25454	6388000
		25455	6884000
		25456	7651000
		25457	9529000
		25458	12580000
		25459	14370000
		25460	13010000
		25461	10210000
		25462	8149000
		25463	6866000
		25464	5792000
		25465	4939000
		25466	4708000
		25467	5357000
		25468	6616000
		25469	7782000
		25470	8299000
		25471	8213000
		25472	7808000
		25473	7227000
		25474	7040000
		25475	7566000
		25476	7480000
		25477	6050000
		25478	4476000
		25479	3390000
		25480	2585000
		25481	2056000
		25482	1803000
		25483	1742000
		25484	1790000
		25485	1889000
		25486	2030000
		25487	2239000
		25488	2542000
		25489	2956000
		25490	3474000
		25491	4088000
		25492	4815000
		25493	5771000
		25494	7146000
		25495	8839000
		25496	10160000
		25497	10370000
		25498	9642000
		25499	8798000
		25500	8247000
		25501	7729000
		25502	6851000
		25503	5576000
		25504	4173000
		25505	2973000
		25506	2233000
		25507	1860000
		25508	1448000
		25509	913000
		25510	508200
		25511	341800
		25512	397700
		25513	674200
		25514	1057000
		25515	1388000
		25516	1647000
		25517	1830000
		25518	2016000
		25519	2422000
		25520	3172000
		25521	4079000
		25522	4761000
		25523	5140000
		25524	5417000
		25525	5698000
		25526	6198000
		25527	7123000
		25528	8011000
		25529	8124000
		25530	7375000
		25531	6083000
		25532	4522000
		25533	3085000
		25534	2125000
		25535	1674000
		25536	1536000
		25537	1491000
		25538	1403000
		25539	1262000
		25540	1141000
		25541	1107000
		25542	1160000
		25543	1241000
		25544	1283000
		25545	1258000
		25546	1220000
		25547	1293000
		25548	1628000
		25549	2491000
		25550	4257000
		25551	7018000
		25552	9827000
		25553	11080000
		25554	10350000
		25555	8442000
		25556	6275000
		25557	4428000
		25558	3173000
		25559	2478000
		25560	2117000
		25561	1853000
		25562	1582000
		25563	1337000
		25564	1183000
		25565	1127000
		25566	1114000
		25567	1113000
		25568	1165000
		25569	1316000
		25570	1518000
		25571	1915000
		25572	2276000
		25573	2310000
		25574	2611000
		25575	3215000
		25576	3686000
		25577	4039000
		25578	4200000
		25579	4092000
		25580	3836000
		25581	3651000
		25582	3688000
		25583	3908000
		25584	4094000
		25585	4017000
		25586	3620000
		25587	3043000
		25588	2498000
		25589	2151000
		25590	2101000
		25591	2413000
		25592	3051000
		25593	3739000
		25594	4153000
		25595	4243000
		25596	3807000
		25597	2820000
		25598	2035000
		25599	1795000
		25600	1828000
		25601	2013000
		25602	2357000
		25603	2874000
		25604	3490000
		25605	3965000
		25606	4090000
		25607	4124000
		25608	4333000
		25609	4268000
		25610	3816000
		25611	3529000
		25612	3470000
		25613	3569000
		25614	3982000
		25615	4681000
		25616	5493000
		25617	6257000
		25618	6769000
		25619	6841000
		25620	6519000
		25621	5926000
		25622	5066000
		25623	4013000
		25624	3012000
		25625	2365000
		25626	2642000
		25627	3956000
		25628	4141000
		25629	2249000
		25630	753300
		25631	493600
		25632	519200
		25633	629200
		25634	876400
		25635	1225000
		25636	1688000
		25637	2470000
		25638	3850000
		25639	6190000
		25640	9494000
		25641	12910000
		25642	15460000
		25643	16860000
		25644	17020000
		25645	15450000
		25646	12300000
		25647	8800000
		25648	6181000
		25649	5133000
		25650	4683000
		25651	3424000
		25652	2407000
		25653	2903000
		25654	3901000
		25655	3790000
		25656	2839000
		25657	2108000
		25658	1651000
		25659	1353000
		25660	1346000
		25661	1838000
		25662	3108000
		25663	5339000
		25664	8408000
		25665	11670000
		25666	13640000
		25667	12950000
		25668	10160000
		25669	7189000
		25670	5083000
		25671	3752000
		25672	2931000
		25673	2478000
		25674	2332000
		25675	2499000
		25676	3049000
		25677	3848000
		25678	4451000
		25679	4663000
		25680	4703000
		25681	4836000
		25682	5269000
		25683	6046000
		25684	6876000
		25685	7237000
		25686	6896000
		25687	6245000
		25688	5731000
		25689	5388000
		25690	5230000
		25691	5345000
		25692	5520000
		25693	5313000
		25694	4565000
		25695	3564000
		25696	2677000
		25697	2073000
		25698	1769000
		25699	1739000
		25700	1958000
		25701	2374000
		25702	2900000
		25703	3435000
		25704	3830000
		25705	3946000
		25706	3942000
		25707	3967000
		25708	3852000
		25709	3650000
		25710	3589000
		25711	3602000
		25712	3545000
		25713	3477000
		25714	3603000
		25715	4089000
		25716	4946000
		25717	5987000
		25718	6853000
		25719	7132000
		25720	6593000
		25721	5407000
		25722	4064000
		25723	2999000
		25724	2373000
		25725	2255000
		25726	2640000
		25727	3118000
		25728	3095000
		25729	2618000
		25730	2369000
		25731	2793000
		25732	3794000
		25733	4980000
		25734	5932000
		25735	6462000
		25736	6729000
		25737	7026000
		25738	7456000
		25739	7904000
		25740	8206000
		25741	8289000
		25742	8249000
		25743	8149000
		25744	7712000
		25745	6796000
		25746	5783000
		25747	4980000
		25748	4448000
		25749	4275000
		25750	4501000
		25751	5047000
		25752	5706000
		25753	6169000
		25754	6275000
		25755	6097000
		25756	5744000
		25757	5316000
		25758	4908000
		25759	4536000
		25760	4211000
		25761	3990000
		25762	3920000
		25763	4006000
		25764	4198000
		25765	4420000
		25766	4670000
		25767	4905000
		25768	4856000
		25769	4300000
		25770	3396000
		25771	2618000
		25772	2384000
		25773	2472000
		25774	2351000
		25775	2164000
		25776	2297000
		25777	2682000
		25778	3141000
		25779	3630000
		25780	4134000
		25781	4572000
		25782	4879000
		25783	5058000
		25784	5007000
		25785	4515000
		25786	3798000
		25787	3486000
		25788	3770000
		25789	4184000
		25790	4277000
		25791	4076000
		25792	3801000
		25793	3550000
		25794	3364000
		25795	3283000
		25796	3377000
		25797	3763000
		25798	4521000
		25799	5550000
		25800	6595000
		25801	7332000
		25802	7298000
		25803	6374000
		25804	5204000
		25805	4382000
		25806	3934000
		25807	3667000
		25808	3400000
		25809	3020000
		25810	2520000
		25811	1975000
		25812	1479000
		25813	1089000
		25814	883900
		25815	882100
		25816	977300
		25817	1125000
		25818	1329000
		25819	1553000
		25820	1753000
		25821	1889000
		25822	1956000
		25823	1994000
		25824	2083000
		25825	2316000
		25826	2804000
		25827	3733000
		25828	5387000
		25829	7779000
		25830	10080000
		25831	11100000
		25832	10620000
		25833	9428000
		25834	8164000
		25835	6923000
		25836	5665000
		25837	4543000
		25838	3738000
		25839	3257000
		25840	3001000
		25841	2869000
		25842	2732000
		25843	2500000
		25844	2187000
		25845	1859000
		25846	1565000
		25847	1325000
		25848	1149000
		25849	1050000
		25850	1069000
		25851	1305000
		25852	1965000
		25853	3358000
		25854	5697000
		25855	8685000
		25856	11320000
		25857	12480000
		25858	11900000
		25859	10470000
		25860	9402000
		25861	9305000
		25862	10230000
		25863	11790000
		25864	12250000
		25865	10500000
		25866	7984000
		25867	5862000
		25868	4158000
		25869	2886000
		25870	2009000
		25871	1453000
		25872	1147000
		25873	1030000
		25874	1057000
		25875	1202000
		25876	1459000
		25877	1821000
		25878	2285000
		25879	2875000
		25880	3623000
		25881	4382000
		25882	4779000
		25883	4640000
		25884	4269000
		25885	4034000
		25886	3941000
		25887	3789000
		25888	3475000
		25889	3053000
		25890	2673000
		25891	2442000
		25892	2316000
		25893	2134000
		25894	1808000
		25895	1422000
		25896	1112000
		25897	941400
		25898	906100
		25899	983700
		25900	1160000
		25901	1425000
		25902	1755000
		25903	2105000
		25904	2423000
		25905	2678000
		25906	2894000
		25907	3125000
		25908	3448000
		25909	3991000
		25910	4844000
		25911	5666000
		25912	5900000
		25913	5417000
		25914	4428000
		25915	3309000
		25916	2531000
		25917	2412000
		25918	2997000
		25919	3950000
		25920	4778000
		25921	5454000
		25922	6361000
		25923	7581000
		25924	8662000
		25925	8943000
		25926	8102000
		25927	6550000
		25928	5120000
		25929	4371000
		25930	4240000
		25931	4327000
		25932	4428000
		25933	4535000
		25934	4578000
		25935	4465000
		25936	4189000
		25937	3787000
		25938	3296000
		25939	2802000
		25940	2518000
		25941	2630000
		25942	2948000
		25943	3078000
		25944	2902000
		25945	2577000
		25946	2379000
		25947	2488000
		25948	2846000
		25949	3282000
		25950	3597000
		25951	3653000
		25952	3480000
		25953	3256000
		25954	3150000
		25955	3222000
		25956	3458000
		25957	3832000
		25958	4334000
		25959	4961000
		25960	5661000
		25961	6240000
		25962	6465000
		25963	6472000
		25964	6376000
		25965	5805000
		25966	4854000
		25967	4220000
		25968	4109000
		25969	4290000
		25970	4516000
		25971	4522000
		25972	4235000
		25973	3846000
		25974	3566000
		25975	3482000
		25976	3616000
		25977	3996000
		25978	4624000
		25979	5405000
		25980	6257000
		25981	7087000
		25982	7687000
		25983	7899000
		25984	7761000
		25985	7460000
		25986	7051000
		25987	6307000
		25988	5300000
		25989	4534000
		25990	4206000
		25991	4138000
		25992	4156000
		25993	4133000
		25994	3982000
		25995	3682000
		25996	3284000
		25997	2873000
		25998	2553000
		25999	2338000
		26000	2167000
		26001	2079000
		26002	2130000
		26003	2265000
		26004	2474000
		26005	2848000
		26006	3441000
		26007	4219000
		26008	5100000
		26009	5924000
		26010	6478000
		26011	6618000
		26012	6387000
		26013	6000000
		26014	5644000
		26015	5329000
		26016	5034000
		26017	4832000
		26018	4748000
		26019	4735000
		26020	4798000
		26021	4877000
		26022	4674000
		26023	4022000
		26024	3303000
		26025	2948000
		26026	2846000
		26027	2728000
		26028	2658000
		26029	2907000
		26030	3664000
		26031	4708000
		26032	5737000
		26033	6961000
		26034	8483000
		26035	9811000
		26036	10330000
		26037	9697000
		26038	8091000
		26039	6150000
		26040	4480000
		26041	3315000
		26042	2527000
		26043	1937000
		26044	1532000
		26045	1350000
		26046	1339000
		26047	1384000
		26048	1437000
		26049	1548000
		26050	1809000
		26051	2324000
		26052	3178000
		26053	4256000
		26054	5084000
		26055	5217000
		26056	4873000
		26057	4646000
		26058	4853000
		26059	5570000
		26060	6757000
		26061	7971000
		26062	8775000
		26063	9224000
		26064	9374000
		26065	9136000
		26066	8485000
		26067	7492000
		26068	6324000
		26069	5190000
		26070	4277000
		26071	3624000
		26072	3140000
		26073	2867000
		26074	2921000
		26075	3219000
		26076	3505000
		26077	3493000
		26078	3085000
		26079	2515000
		26080	2094000
		26081	1967000
		26082	2160000
		26083	2658000
		26084	3434000
		26085	4457000
		26086	5673000
		26087	6991000
		26088	8300000
		26089	9500000
		26090	10520000
		26091	11310000
		26092	11880000
		26093	12230000
		26094	12440000
		26095	12620000
		26096	12710000
		26097	12570000
		26098	12250000
		26099	11760000
		26100	10620000
		26101	8864000
		26102	7271000
		26103	6132000
		26104	5260000
		26105	4633000
		26106	4279000
		26107	4156000
		26108	4258000
		26109	4611000
		26110	5033000
		26111	5151000
		26112	4858000
		26113	4382000
		26114	4011000
		26115	3825000
		26116	3709000
		26117	3702000
		26118	3847000
		26119	4029000
		26120	4220000
		26121	4429000
		26122	4582000
		26123	4601000
		26124	4440000
		26125	4113000
		26126	3728000
		26127	3404000
		26128	3205000
		26129	3183000
		26130	3443000
		26131	4092000
		26132	4960000
		26133	5831000
		26134	6946000
		26135	8516000
		26136	10350000
		26137	11940000
		26138	12310000
		26139	11130000
		26140	9515000
		26141	8505000
		26142	7740000
		26143	6555000
		26144	5254000
		26145	4142000
		26146	3189000
		26147	2484000
		26148	1937000
		26149	1531000
		26150	1396000
		26151	1487000
		26152	1809000
		26153	2333000
		26154	2716000
		26155	2666000
		26156	2308000
		26157	1981000
		26158	1787000
		26159	1647000
		26160	1550000
		26161	1522000
		26162	1594000
		26163	1797000
		26164	2225000
		26165	3140000
		26166	4351000
		26167	5081000
		26168	5173000
		26169	4765000
		26170	3850000
		26171	2937000
		26172	2460000
		26173	2335000
		26174	2353000
		26175	2303000
		26176	2079000
		26177	1780000
		26178	1563000
		26179	1463000
		26180	1449000
		26181	1526000
		26182	1746000
		26183	2211000
		26184	3269000
		26185	5594000
		26186	8489000
		26187	10100000
		26188	10760000
		26189	11770000
		26190	12740000
		26191	12920000
		26192	12150000
		26193	10650000
		26194	8807000
		26195	7014000
		26196	5540000
		26197	4501000
		26198	3898000
		26199	3635000
		26200	3547000
		26201	3569000
		26202	3960000
		26203	4843000
		26204	5583000
		26205	5446000
		26206	4502000
		26207	3485000
		26208	2895000
		26209	2667000
		26210	2597000
		26211	2601000
		26212	2689000
		26213	2872000
		26214	3125000
		26215	3404000
		26216	3672000
		26217	3924000
		26218	4192000
		26219	4528000
		26220	4879000
		26221	5100000
		26222	5245000
		26223	5493000
		26224	5819000
		26225	6070000
		26226	6162000
		26227	6084000
		26228	5891000
		26229	5698000
		26230	5659000
		26231	6000000
		26232	7079000
		26233	8930000
		26234	10480000
		26235	10260000
		26236	8284000
		26237	5821000
		26238	3908000
		26239	2898000
		26240	2717000
		26241	2907000
		26242	2804000
		26243	2301000
		26244	2051000
		26245	2351000
		26246	2534000
		26247	2154000
		26248	1722000
		26249	1592000
		26250	1584000
		26251	1591000
		26252	1651000
		26253	1845000
		26254	2256000
		26255	2937000
		26256	3868000
		26257	4927000
		26258	5998000
		26259	7080000
		26260	8506000
		26261	9672000
		26262	8976000
		26263	7025000
		26264	5605000
		26265	4910000
		26266	4517000
		26267	4184000
		26268	3766000
		26269	3284000
		26270	2819000
		26271	2420000
		26272	2096000
		26273	1849000
		26274	1708000
		26275	1725000
		26276	1936000
		26277	2294000
		26278	2656000
		26279	2941000
		26280	3389000
		26281	4138000
		26282	4393000
		26283	3606000
		26284	2705000
		26285	2405000
		26286	2359000
		26287	2201000
		26288	1914000
		26289	1656000
		26290	1567000
		26291	1668000
		26292	1921000
		26293	2283000
		26294	2695000
		26295	3079000
		26296	3347000
		26297	3437000
		26298	3368000
		26299	3225000
		26300	3116000
		26301	3116000
		26302	3231000
		26303	3463000
		26304	3867000
		26305	4535000
		26306	5491000
		26307	6577000
		26308	7439000
		26309	7803000
		26310	7718000
		26311	7359000
		26312	6747000
		26313	5891000
		26314	5071000
		26315	4735000
		26316	5089000
		26317	5926000
		26318	6822000
		26319	7373000
		26320	7354000
		26321	6785000
		26322	5851000
		26323	4803000
		26324	3867000
		26325	3172000
		26326	2737000
		26327	2515000
		26328	2383000
		26329	2133000
		26330	1692000
		26331	1231000
		26332	906700
		26333	742700
		26334	738200
		26335	905100
		26336	1170000
		26337	1345000
		26338	1322000
		26339	1195000
		26340	1129000
		26341	1767000
		26342	2799000
		26343	2949000
		26344	2800000
		26345	3090000
		26346	3384000
		26347	3428000
		26348	3215000
		26349	3040000
		26350	3313000
		26351	4204000
		26352	5624000
		26353	7162000
		26354	8040000
		26355	7660000
		26356	6274000
		26357	4841000
		26358	4173000
		26359	4440000
		26360	5278000
		26361	5970000
		26362	5884000
		26363	5013000
		26364	3871000
		26365	2838000
		26366	1991000
		26367	1395000
		26368	1057000
		26369	881100
		26370	829400
		26371	916500
		26372	1070000
		26373	1183000
		26374	1258000
		26375	1367000
		26376	1581000
		26377	1990000
		26378	2674000
		26379	3618000
		26380	4645000
		26381	5453000
		26382	5793000
		26383	5651000
		26384	5346000
		26385	5324000
		26386	5656000
		26387	5857000
		26388	5619000
		26389	5478000
		26390	5978000
		26391	6598000
		26392	6512000
		26393	5796000
		26394	4893000
		26395	3910000
		26396	2928000
		26397	2111000
		26398	1546000
		26399	1241000
		26400	1152000
		26401	1239000
		26402	1527000
		26403	2101000
		26404	2997000
		26405	4078000
		26406	5044000
		26407	5604000
		26408	5626000
		26409	5164000
		26410	4463000
		26411	3851000
		26412	3544000
		26413	3497000
		26414	3444000
		26415	3185000
		26416	2861000
		26417	3005000
		26418	4273000
		26419	6448000
		26420	8154000
		26421	8641000
		26422	8507000
		26423	8087000
		26424	7077000
		26425	5672000
		26426	4435000
		26427	3628000
		26428	3275000
		26429	3231000
		26430	3332000
		26431	3546000
		26432	3496000
		26433	2827000
		26434	2082000
		26435	1807000
		26436	1953000
		26437	2319000
		26438	2569000
		26439	2453000
		26440	2197000
		26441	2134000
		26442	2196000
		26443	2271000
		26444	2437000
		26445	2365000
		26446	1823000
		26447	1395000
		26448	1490000
		26449	2045000
		26450	2931000
		26451	3661000
		26452	3658000
		26453	3082000
		26454	2696000
		26455	2853000
		26456	3227000
		26457	3376000
		26458	3122000
		26459	2690000
		26460	2315000
		26461	1837000
		26462	1279000
		26463	914500
		26464	737900
		26465	647400
		26466	616100
		26467	599500
		26468	551900
		26469	471300
		26470	394300
		26471	349300
		26472	340500
		26473	359700
		26474	399700
		26475	460000
		26476	548900
		26477	684700
		26478	905100
		26479	1268000
		26480	1824000
		26481	2548000
		26482	3343000
		26483	4254000
		26484	5434000
		26485	6126000
		26486	5342000
		26487	3979000
		26488	3402000
		26489	3515000
		26490	3775000
		26491	3960000
		26492	3996000
		26493	3878000
		26494	3635000
		26495	3292000
		26496	2866000
		26497	2391000
		26498	1917000
		26499	1493000
		26500	1158000
		26501	929300
		26502	811700
		26503	800400
		26504	882600
		26505	1035000
		26506	1235000
		26507	1578000
		26508	2746000
		26509	5221000
		26510	6989000
		26511	6087000
		26512	4324000
		26513	3847000
		26514	4513000
		26515	5773000
		26516	7471000
		26517	9491000
		26518	11660000
		26519	13850000
		26520	16050000
		26521	18310000
		26522	20650000
		26523	23130000
		26524	25750000
		26525	28120000
		26526	29280000
		26527	28500000
		26528	26160000
		26529	22980000
		26530	19120000
		26531	14800000
		26532	10830000
		26533	7918000
		26534	6032000
		26535	4782000
		26536	3876000
		26537	3201000
		26538	2814000
		26539	2838000
		26540	3038000
		26541	2854000
		26542	2323000
		26543	2015000
		26544	1991000
		26545	1894000
		26546	1716000
		26547	1693000
		26548	1876000
		26549	2248000
		26550	2993000
		26551	4385000
		26552	6402000
		26553	8421000
		26554	9497000
		26555	9244000
		26556	8307000
		26557	7756000
		26558	8123000
		26559	9170000
		26560	10450000
		26561	11670000
		26562	12460000
		26563	12680000
		26564	12680000
		26565	12420000
		26566	12390000
		26567	13730000
		26568	14800000
		26569	13320000
		26570	10170000
		26571	7425000
		26572	5772000
		26573	4860000
		26574	4330000
		26575	3905000
		26576	3391000
		26577	3010000
		26578	3089000
		26579	3642000
		26580	4502000
		26581	5418000
		26582	6091000
		26583	6243000
		26584	5830000
		26585	5148000
		26586	4580000
		26587	4403000
		26588	4817000
		26589	6175000
		26590	8520000
		26591	9569000
		26592	7378000
		26593	4450000
		26594	3394000
		26595	3544000
		26596	3297000
		26597	2319000
		26598	1544000
		26599	1293000
		26600	1205000
		26601	1150000
		26602	1138000
		26603	1191000
		26604	1333000
		26605	1563000
		26606	1851000
		26607	2177000
		26608	2603000
		26609	3314000
		26610	4532000
		26611	6083000
		26612	6959000
		26613	6471000
		26614	5617000
		26615	5364000
		26616	5209000
		26617	4791000
		26618	4390000
		26619	3990000
		26620	3462000
		26621	2909000
		26622	2485000
		26623	2268000
		26624	2257000
		26625	2384000
		26626	2499000
		26627	2461000
		26628	2280000
		26629	2094000
		26630	2022000
		26631	2094000
		26632	2306000
		26633	2697000
		26634	3466000
		26635	5114000
		26636	8107000
		26637	11690000
		26638	13520000
		26639	11990000
		26640	8412000
		26641	5243000
		26642	3435000
		26643	2801000
		26644	2910000
		26645	3354000
		26646	4267000
		26647	5468000
		26648	5924000
		26649	5137000
		26650	3773000
		26651	2652000
		26652	2013000
		26653	1766000
		26654	1857000
		26655	2305000
		26656	3091000
		26657	4112000
		26658	5280000
		26659	6678000
		26660	8346000
		26661	9847000
		26662	10410000
		26663	9725000
		26664	8438000
		26665	7491000
		26666	7153000
		26667	7091000
		26668	6897000
		26669	6394000
		26670	5599000
		26671	4529000
		26672	3245000
		26673	2022000
		26674	1196000
		26675	909900
		26676	1101000
		26677	1561000
		26678	1982000
		26679	2188000
		26680	2273000
		26681	2389000
		26682	2591000
		26683	2924000
		26684	3482000
		26685	4447000
		26686	6026000
		26687	8057000
		26688	9674000
		26689	10010000
		26690	9276000
		26691	8396000
		26692	7879000
		26693	7679000
		26694	7751000
		26695	8201000
		26696	8954000
		26697	9608000
		26698	9742000
		26699	9236000
		26700	8292000
		26701	7233000
		26702	6345000
		26703	5915000
		26704	6367000
		26705	7548000
		26706	7696000
		26707	5931000
		26708	4083000
		26709	3341000
		26710	3084000
		26711	2848000
		26712	2696000
		26713	2810000
		26714	3331000
		26715	4388000
		26716	6042000
		26717	8218000
		26718	11260000
		26719	15300000
		26720	18640000
		26721	19070000
		26722	16490000
		26723	12700000
		26724	9333000
		26725	7016000
		26726	5894000
		26727	5669000
		26728	5389000
		26729	4669000
		26730	4184000
		26731	4173000
		26732	4180000
		26733	3932000
		26734	3562000
		26735	3363000
		26736	3550000
		26737	4207000
		26738	5292000
		26739	6512000
		26740	7336000
		26741	7528000
		26742	7505000
		26743	7813000
		26744	8590000
		26745	9632000
		26746	10560000
		26747	10920000
		26748	10500000
		26749	9369000
		26750	7895000
		26751	6626000
		26752	6010000
		26753	6287000
		26754	7533000
		26755	9317000
		26756	10510000
		26757	10260000
		26758	9089000
		26759	8094000
		26760	7354000
		26761	6341000
		26762	5155000
		26763	4247000
		26764	3723000
		26765	3424000
		26766	3214000
		26767	3039000
		26768	2904000
		26769	2848000
		26770	2911000
		26771	3114000
		26772	3484000
		26773	4050000
		26774	4800000
		26775	5604000
		26776	6157000
		26777	6250000
		26778	6043000
		26779	6096000
		26780	7406000
		26781	10840000
		26782	15690000
		26783	19310000
		26784	19480000
		26785	16680000
		26786	13230000
		26787	10510000
		26788	8457000
		26789	6856000
		26790	5875000
		26791	5654000
		26792	5576000
		26793	4844000
		26794	3909000
		26795	3522000
		26796	3638000
		26797	3995000
		26798	4427000
		26799	4822000
		26800	5124000
		26801	5321000
		26802	5402000
		26803	5348000
		26804	5147000
		26805	4830000
		26806	4467000
		26807	4134000
		26808	3917000
		26809	3990000
		26810	4690000
		26811	6353000
		26812	9345000
		26813	13910000
		26814	19060000
		26815	22350000
		26816	21990000
		26817	18590000
		26818	14330000
		26819	10980000
		26820	9089000
		26821	8363000
		26822	8293000
		26823	8515000
		26824	8825000
		26825	9097000
		26826	9161000
		26827	8848000
		26828	8209000
		26829	7361000
		26830	6326000
		26831	5187000
		26832	4126000
		26833	3316000
		26834	2831000
		26835	2631000
		26836	2609000
		26837	2654000
		26838	2700000
		26839	2735000
		26840	2808000
		26841	3065000
		26842	3850000
		26843	5687000
		26844	8728000
		26845	12660000
		26846	17010000
		26847	20770000
		26848	22780000
		26849	22730000
		26850	21120000
		26851	18620000
		26852	15800000
		26853	13240000
		26854	11240000
		26855	9775000
		26856	8767000
		26857	8079000
		26858	7353000
		26859	6224000
		26860	4879000
		26861	3767000
		26862	3017000
		26863	2566000
		26864	2371000
		26865	2318000
		26866	2298000
		26867	2395000
		26868	2785000
		26869	3588000
		26870	4902000
		26871	6821000
		26872	9336000
		26873	12430000
		26874	16250000
		26875	20810000
		26876	25240000
		26877	27830000
		26878	27340000
		26879	24070000
		26880	19450000
		26881	14990000
		26882	11570000
		26883	9315000
		26884	7888000
		26885	6866000
		26886	6011000
		26887	5306000
		26888	4781000
		26889	4332000
		26890	3922000
		26891	3656000
		26892	3534000
		26893	3439000
		26894	3312000
		26895	3199000
		26896	3213000
		26897	3482000
		26898	4162000
		26899	5510000
		26900	7843000
		26901	11330000
		26902	15690000
		26903	19750000
		26904	21850000
		26905	21170000
		26906	18230000
		26907	14400000
		26908	10730000
		26909	7575000
		26910	5421000
		26911	4506000
		26912	4371000
		26913	4577000
		26914	4949000
		26915	5404000
		26916	5853000
		26917	6224000
		26918	6462000
		26919	6527000
		26920	6416000
		26921	6178000
		26922	5930000
		26923	5834000
		26924	6083000
		26925	6865000
		26926	8283000
		26927	10140000
		26928	11760000
		26929	12430000
		26930	12150000
		26931	11550000
		26932	11020000
		26933	10490000
		26934	9854000
		26935	9114000
		26936	8324000
		26937	7561000
		26938	6886000
		26939	6334000
		26940	5907000
		26941	5590000
		26942	5393000
		26943	5346000
		26944	5490000
		26945	5846000
		26946	6390000
		26947	7069000
		26948	7836000
		26949	8776000
		26950	10130000
		26951	12180000
		26952	14830000
		26953	17370000
		26954	18850000
		26955	18490000
		26956	16130000
		26957	12510000
		26958	8979000
		26959	6510000
		26960	5074000
		26961	4172000
		26962	3693000
		26963	3586000
		26964	3638000
		26965	3720000
		26966	3798000
		26967	3877000
		26968	3966000
		26969	4074000
		26970	4203000
		26971	4342000
		26972	4423000
		26973	4397000
		26974	4343000
		26975	4376000
		26976	4684000
		26977	5559000
[truncated: 3,023 more rows]

## Sheet: Fig. 4
Figure 4B								Figure 4E		Entry	Fluorescence Intensity					Details
											Replicate 1	Replicate 2	Replicate 3	Average	Standard Deviation
										1	2801	2738	2769	2769.33	25.7207	His
										2	4605	4637	4613	4618.33	13.5974	δMeH
										3	5948	5966	6085	5999.67	60.7856	δVinH
								Figure 4F		Time/min	Normalized Fluorescence Intensity										Time/min
											OE1.3-WT			OE1.3-H23δNMH			OE1.3-H23δNVH					Imidazole			N-Methylimidazole			N-Vinylimidazole
											Replicate 1	Replicate 2	Replicate 3	Replicate 1	Replicate 2	Replicate 3	Replicate 1	Replicate 2	Replicate 3			Replicate 1	Replicate 2	Replicate 3	Replicate 1	Replicate 2	Replicate 3	Replicate 1	Replicate 2	Replicate 3
										0	454	453	488	494	483	482	471	484	480		0	500	463	534	400	374	403	422	372	517
										8.00117	432	452	425	433	493	453	471	445	497		3.00032	508	472	540	417	426	406	442	391	519
										16.0023	466	478	456	502	494	494	504	532	510		15.0012	507	493	573	464	435	452	472	436	591
										24.0032	545	533	531	555	552	550	591	606	618		27.0021	532	523	625	522	503	492	485	487	611
										32.004	619	587	619	642	648	628	700	708	683		39.0028	591	593	700	606	534	501	535	505	644
										40.0046	696	691	672	771	750	720	796	828	823		51.0037	639	633	757	617	602	525	572	598	740
										48.0056	763	742	753	822	828	801	928	949	929		63.0048	705	694	797	641	612	583	618	643	774
Figure 4C		Molecular Weight	Relative MS Intensity							56.0066	826	820	822	890	893	906	1033	1045	1030		75.0057	737	767	857	690	663	648	692	677	825
		22010	4.834e-09							64.0074	889	845	884	986	991	971	1125	1186	1141		87.0066	717	765	944	692	726	665	726	710	870
		22013	5.476e-10							72.0084	927	912	904	1085	1057	1048	1240	1266	1231		99.0074	816	848	992	699	713	687	756	784	970
		22019	3.6e-09							80.0097	945	940	967	1104	1142	1131	1299	1265	1323		111.009	846	858	997	704	763	706	805	799	952
		22020	1651000							88.0107	970	990	993	1191	1191	1182	1383	1400	1434		123.01	869	874	1045	737	798	712	836	805	1013
		22021	4649000							96.0115	1066	1035	1066	1260	1246	1273	1506	1478	1496		135.01	872	889	1060	732	793	741	819	798	1022
		22022	7273000							104.012	1071	1098	1077	1293	1287	1339	1590	1586	1624		147.011	893	909	1081	753	829	717	831	855	1015
		22023	6242000							112.013	1166	1140	1125	1403	1377	1372	1651	1696	1694		159.012	902	918	1085	745	848	763	861	893	1019
		22024	2844000							120.014	1169	1154	1157	1456	1445	1426	1772	1726	1756		171.013	922	966	1120	803	857	751	893	907	1080
		22025	640900							128.015	1221	1230	1185	1487	1498	1485	1818	1837	1869		183.014	954	955	1138	805	856	769	927	896	1054
		22026	72580							136.016	1254	1211	1249	1577	1542	1617	1879	1915	1993		195.015	938	995	1170	825	860	796	917	897	1091
		22027	5705							144.017	1335	1237	1336	1616	1615	1643	1995	2016	2056		207.016	964	993	1190	794	906	801	942	922	1115
		22028	550.6							152.017	1339	1315	1363	1667	1698	1726	2038	2103	2166		219.016	983	990	1210	846	910	817	959	918	1158
		22029	68.24							160.018	1418	1381	1351	1789	1779	1787	2126	2131	2173		231.017	1017	1045	1218	842	925	844	970	970	1134
		22030	9.011							168.019	1454	1375	1364	1837	1808	1819	2239	2226	2285		243.018	1009	1079	1194	851	918	835	965	966	1180
		22031	1.29							176.02	1442	1460	1499	1860	1814	1875	2309	2250	2369		255.019	1009	1043	1251	877	938	877	1006	982	1173
		22032	0.2301							184.02	1511	1480	1467	1940	1945	1980	2429	2403	2500		267.02	1036	1060	1224	872	938	883	989	972	1181
		22033	0.05571							192.021	1564	1484	1501	2018	1970	2009	2509	2534	2513		279.021	1087	1082	1296	893	950	879	1030	959	1230
		22034	0.01751							200.022	1553	1543	1552	2061	2032	2074	2585	2536	2659		291.022	1078	1094	1263	920	946	900	1041	1046	1244
		22035	0.006432							208.023	1565	1557	1558	2067	2088	2058	2695	2595	2696		303.023	1098	1082	1296	951	1000	895	1074	1024	1221
		22036	0.002511							216.024	1610	1586	1608	2135	2130	2158	2661	2694	2751		315.024	1100	1117	1295	926	980	917	1060	1035	1227
		22037	0.0009688							224.025	1639	1593	1632	2205	2175	2202	2777	2744	2835		327.024	1115	1112	1302	911	1015	911	1042	1071	1290
		22038	0.0003487							232.026	1714	1661	1662	2207	2233	2247	2845	2834	2885		339.026	1106	1163	1332	965	996	905	1064	1043	1240
		22039	0.0001113							240.027	1721	1652	1694	2320	2314	2298	2931	2894	2999		351.026	1128	1128	1324	964	983	948	1113	1089	1279
		22040	3.032e-05							248.028	1782	1681	1772	2381	2350	2406	2999	2989	3091		363.028	1131	1160	1420	944	1060	919	1086	1070	1327
		22041	7.192e-06							256.029	1790	1737	1794	2402	2365	2438	3096	3023	3138		375.028	1152	1184	1328	960	1059	934	1149	1045	1318
		22042	1.582e-06							264.03	1812	1751	1763	2465	2441	2514	3150	3127	3218		387.03	1148	1190	1369	998	1056	957	1145	1071	1303
		22043	3.667e-07							272.031	1816	1791	1831	2562	2516	2523	3160	3245	3257		399.031	1162	1198	1383	1013	1039	952	1131	1124	1303
		22044	1.086e-07							280.032	1854	1831	1859	2603	2558	2584	3270	3254	3336		411.032	1147	1184	1398	977	1059	976	1189	1096	1353
		22045	4.922e-08							288.033	1855	1863	1865	2641	2678	2648	3278	3296	3407		423.033	1178	1235	1405	1018	1071	965	1122	1128	1355
		22046	3.804e-08							296.033	1892	1891	1869	2680	2633	2696	3374	3384	3489		435.033	1175	1209	1402	1035	1035	942	1135	1103	1381
		22047	4.833e-08							304.034	1956	1856	1932	2709	2693	2724	3477	3421	3487		447.034	1213	1197	1436	1049	1093	984	1208	1157	1417
		22048	8.663e-08							312.035	1945	1936	1920	2791	2767	2779	3437	3515	3563		459.035	1246	1243	1434	1027	1058	988	1178	1191	1370
		22049	1.807e-07							320.036	1970	1964	2015	2814	2809	2855	3512	3556	3730		471.036	1222	1219	1389	1031	1082	984	1206	1133	1411
		22050	3.731e-07							328.037	1973	1989	2017	2859	2835	2896	3623	3573	3685		483.037	1222	1235	1444	1038	1082	997	1194	1150	1417
		22051	6.769e-07							336.038	2045	1975	2031	2921	2923	2963	3750	3706	3763		495.037	1231	1289	1466	1033	1104	1024	1212	1163	1396
		22052	9.916e-07							344.038	2080	2055	2021	2917	2965	2989	3761	3784	3899		507.038	1261	1248	1515	1075	1122	1021	1208	1170	1431
		22053	1.112e-06							352.039	2119	2032	2051	2985	2983	3044	3908	3834	3957		519.039	1258	1293	1468	1090	1116	1035	1233	1171	1435
		22054	9.349e-07							360.04	2096	2055	2072	2999	3013	3076	3982	3853	3981		531.04	1243	1265	1476	1085	1136	1052	1209	1184	1409
		22055	5.924e-07							368.041	2108	2096	2098	3075	3099	3134	3868	3884	4073		543.04	1245	1228	1469	1056	1123	1069	1230	1174	1436
		22056	2.935e-07							376.041	2110	2054	2161	3155	3099	3155	4022	3998	4176		555.042	1250	1291	1519	1086	1113	1062	1265	1184	1433
		22057	1.221e-07							384.043	2135	2123	2188	3186	3174	3206	4126	4023	4187		567.042	1273	1316	1507	1129	1154	1035	1256	1221	1459
		22058	4.733e-08							392.043	2200	2142	2169	3156	3200	3234	4119	4148	4234		579.043	1267	1300	1511	1107	1114	1038	1226	1184	1484
		22059	1.939e-08							400.044	2210	2178	2208	3222	3261	3311	4162	4060	4366		591.044	1276	1286	1522	1095	1155	1056	1262	1227	1479
		22060	9.399e-09							408.045	2205	2210	2181	3280	3306	3334	4246	4170	4309		603.045	1268	1302	1527	1077	1159	1073	1237	1231	1508
		22061	5.796e-09							416.046	2273	2178	2231	3296	3376	3440	4309	4221	4414		615.046	1250	1303	1522	1127	1147	1061	1220	1265	1515
		22062	4.569e-09							424.047	2302	2281	2262	3437	3405	3403	4345	4320	4502		627.047	1295	1310	1554	1129	1188	1090	1286	1238	1506
		22063	4.561e-09							432.048	2289	2228	2294	3435	3416	3532	4329	4304	4558		639.048	1314	1286	1522	1162	1163	1086	1250	1280	1510
		22064	5.772e-09							440.048	2273	2297	2293	3477	3497	3508	4512	4436	4500		651.048	1301	1349	1551	1147	1171	1076	1267	1235	1511
		22065	8.889e-09							448.05	2357	2281	2325	3507	3551	3543	4560	4521	4612		663.05	1297	1302	1582	1187	1209	1111	1296	1269	1531
		22066	1.559e-08							456.05	2406	2300	2308	3551	3551	3627	4577	4500	4741		675.051	1316	1345	1596	1173	1182	1114	1266	1253	1559
		22067	2.948e-08							464.051	2388	2339	2366	3573	3609	3680	4712	4618	4757		687.052	1272	1366	1575	1239	1212	1098	1267	1254	1524
		22068	5.697e-08							472.052	2401	2329	2455	3652	3604	3670	4678	4669	4823		699.053	1295	1331	1550	1200	1195	1124	1298	1260	1511
		22069	1.066e-07							480.053	2386	2323	2350	3623	3654	3736	4812	4767	4836		711.053	1298	1322	1549	1243	1208	1110	1305	1277	1510
		22070	1.854e-07							488.054	2415	2365	2432	3720	3679	3762	4830	4799	4909
		22071	2.83e-07							496.055	2421	2376	2421	3756	3738	3795	4848	4801	5060
		22072	3.577e-07							504.055	2411	2389	2445	3802	3791	3868	4849	4778	5099
		22073	3.584e-07							512.056	2449	2409	2458	3847	3789	3966	4947	4899	5108
		22074	2.782e-07							520.057	2585	2474	2452	3906	3834	3938	5046	4991	5185
		22075	1.666e-07							528.058	2496	2432	2486	3887	3866	4007	5087	4951	5140
		22076	7.834e-08							536.059	2531	2498	2476	3907	3947	4073	5128	5110	5216
		22077	3.018e-08							544.06	2543	2464	2572	3973	4035	4034	5112	5077	5326
		22078	1.016e-08							552.061	2620	2524	2496	3981	3981	4140	5229	5193	5385
		22079	3.267e-09							560.062	2585	2485	2571	4034	4029	4154	5273	5230	5398
		22080	1.157e-09							568.063	2587	2569	2571	4108	4128	4178	5344	5234	5454
		22081	5.55e-10							576.063	2580	2573	2591	4144	4123	4184	5335	5266	5587
		22082	5.05e-10							584.065	2632	2565	2577	4148	4172	4303	5465	5387	5510
		22083	2.7e-09							592.065	2597	2561	2602	4131	4165	4360	5421	5319	5514
		22084	2.213e-07							600.066	2671	2618	2605	4219	4222	4259	5438	5404	5563
		22085	2.531e-05							608.067	2629	2598	2615	4215	4303	4341	5486	5488	5667
		22086	0.001602							616.068	2628	2605	2709	4268	4234	4376	5539	5423	5665
		22087	0.04655							624.069	2662	2648	2689	4365	4309	4278	5640	5466	5751
		22088	0.6333							632.069	2718	2604	2718	4350	4378	4225	5689	5518	5717
		22089	4.986							640.07	2639	2646	2678	4410	4305	4419	5691	5513	5753
		22090	28.34							648.071	2687	2628	2689	4335	4449	4510	5738	5605	5840
		22091	128.7							656.072	2678	2715	2730	4417	4463	4488	5699	5724	5808
		22092	488.4							664.073	2775	2657	2716	4456	4467	4542	5760	5734	5852
		22093	1634							672.074	2733	2695	2723	4512	4514	4538	5809	5826	5940
		22094	5137							680.075	2768	2668	2790	4482	4606	4518	5852	5879	6059
		22095	20340							688.076	2767	2700	2705	4560	4577	4579	5921	5873	6013
		22096	134600							696.077	2834	2704	2713	4558	4612	4529	5917	5944	6056
		22097	619600							704.078	2748	2751	2750	4561	4648	4606	5921	5909	6108
		22098	1371000							712.079	2797	2745	2805	4648	4693	4711	6010	6015	6209
		22099	1627000
		22100	1239000
		22101	888900
		22102	871600
		22103	1064000
		22104	1418000
		22105	1803000
		22106	1872000
		22107	1415000
		22108	724100
		22109	245400
		22110	64000
		22111	20990
		22112	11880
		22113	9397
		22114	8344
		22115	7675
		22116	7086
		22117	6183
		22118	4719
		22119	2965
		22120	1512
		22121	691.6
		22122	344.1
		22123	181
		22124	79.67
		22125	24.83
		22126	5.383
		22127	1.082
		22128	0.3679
		22129	0.2617
		22130	0.3413
		22131	0.7886
		22132	3.179
		22133	19.04
		22134	122.2
		22135	694.2
		22136	3729
		22137	19510
		22138	87530
		22139	319300
		22140	938700
		22141	2209000
		22142	4154000
		22143	6216000
		22144	7428000
		22145	7207000
		22146	5781000
		22147	3850000
		22148	2114000
		22149	964500
		22150	382600
		22151	142900
		22152	54470
		22153	22280
		22154	10210
		22155	5431
		22156	3453
		22157	2712
		22158	3993
		22159	22660
		22160	158500
		22161	762000
		22162	2325000
		22163	4500000
		22164	5453000
		22165	4018000
		22166	1717000
		22167	400800
		22168	50690
		22169	3464
		22170	133.2
		22171	7.185
		22172	1.811
		22173	0.6626
		22174	0.2495
		22175	0.09873
		22176	0.04298
		22177	0.0218
		22178	0.01362
		22179	0.01089
		22180	0.01135
		22181	0.01557
		22182	0.02829
		22183	0.06555
		22184	0.1792
		22185	0.5407
		22186	2.26
		22187	62.69
		22188	1734
		22189	16770
		22190	80600
		22191	259000
		22192	585500
		22193	924400
		22194	1046000
		22195	907900
		22196	673600
		22197	494800
		22198	414100
		22199	408300
		22200	431000
		22201	449400
		22202	480800
		22203	580900
		22204	733600
		22205	774200
		22206	599500
		22207	337400
		22208	148500
		22209	61860
		22210	28180
		22211	9653
		22212	1406
		22213	100.8
		22214	75.5
		22215	147.1
		22216	281.4
		22217	477.4
		22218	665.6
		22219	726.3
		22220	607.5
		22221	387.5
		22222	188.3
		22223	70.11
		22224	20.62
		22225	5.1
		22226	1.147
		22227	0.2541
		22228	0.06015
		22229	0.01592
		22230	0.005032
		22231	0.002792
		22232	0.006913
		22233	0.02645
		22234	0.07
		22235	0.1118
		22236	0.1044
		22237	0.05893
		22238	0.05208
		22239	0.369
		22240	4.827
		22241	62
		22242	616.9
		22243	4789
		22244	30400
		22245	140800
		22246	400900
		22247	633000
		22248	535200
		22249	226800
		22250	40470
		22251	2284
		22252	30.07
		22253	0.09052
		22254	0.0003499
		22255	8.569e-05
		22256	3.047e-05
		22257	1.215e-05
		22258	6.245e-06
		22259	4.595e-06
		22260	5.241e-06
		22261	9.251e-06
		22262	2.307e-05
		22263	7.132e-05
		22264	0.0002428
		22265	0.0008243
		22266	0.002664
		22267	0.008068
		22268	0.02226
		22269	0.05361
		22270	0.109
		22271	0.1882
		22272	0.2876
		22273	0.4035
		22274	0.5164
		22275	0.5748
		22276	0.5275
		22277	0.3868
		22278	0.2242
		22279	0.1017
		22280	0.03521
		22281	0.009066
		22282	0.001733
		22283	0.000259
		22284	3.372e-05
		22285	4.417e-06
		22286	6.685e-07
		22287	1.277e-07
		22288	3.379e-08
		22289	1.368e-08
		22290	9.329e-09
		22291	1.112e-08
		22292	2.193e-08
		22293	6.277e-08
		22294	2.306e-07
		22295	9.748e-07
		22296	4.314e-06
		22297	1.828e-05
		22298	6.846e-05
		22299	0.0002163
		22300	0.0005679
		22301	0.001274
		22302	0.002593
		22303	0.005191
		22304	0.01102
		22305	0.02641
		22306	0.0729
		22307	0.2265
		22308	0.7299
		22309	2.18
		22310	5.364
		22311	9.882
		22312	13.05
		22313	12.26
		22314	8.245
		22315	4.013
		22316	1.443
		22317	0.403
		22318	0.09753
		22319	0.02447
		22320	0.007965
		22321	0.003951
		22322	0.003285
		22323	0.004692
		22324	0.01077
		22325	0.03551
		22326	0.9366
		22327	510.7
		22328	57100
		22329	752700
		22330	1968000
		22331	2041000
		22332	1177000
		22333	1177000
		22334	1882000
		22335	2329000
		22336	2380000
		22337	2224000
		22338	2004000
		22339	1740000
		22340	1449000
		22341	1193000
		22342	1016000
		22343	893200
		22344	774600
		22345	649300
		22346	550200
		22347	524900
		22348	615400
		22349	856100
		22350	1261000
		22351	1786000
		22352	2273000
		22353	2482000
		22354	2271000
		22355	1728000
		22356	1095000
		22357	591500
		22358	286600
		22359	134000
		22360	65400
		22361	35890
		22362	23360
		22363	17920
		22364	15460
		22365	14610
		22366	15020
		22367	16500
		22368	19030
		22369	23160
		22370	30620
		22371	46080
		22372	83510
		22373	184800
		22374	466400
		22375	1193000
		22376	2713000
		22377	4994000
		22378	7081000
		22379	7633000
		22380	6356000
		22381	4249000
		22382	2415000
		22383	1254000
		22384	637600
		22385	331100
		22386	173600
		22387	89850
		22388	45420
		22389	22490
		22390	11050
		22391	5560
		22392	3017
		22393	1845
		22394	1309
		22395	1125
		22396	2421
		22397	44440
		22398	377500
		22399	1073000
		22400	1322000
		22401	740100
		22402	173300
		22403	22340
		22404	9173
		22405	9938
		22406	12780
		22407	18910
		22408	42560
		22409	220700
		22410	893900
		22411	1602000
		22412	1356000
		22413	625700
		22414	290800
		22415	200300
		22416	115700
		22417	53440
		22418	21170
		22419	7545
		22420	2577
		22421	928.4
		22422	395.4
		22423	216.7
		22424	157.8
		22425	154.6
		22426	206.2
		22427	359.8
		22428	759.9
		22429	1802
		22430	4631
		22431	12510
		22432	33030
		22433	78460
		22434	161300
		22435	288200
		22436	456700
		22437	656800
		22438	879100
		22439	1118000
		22440	1358000
		22441	1585000
		22442	1793000
		22443	1980000
		22444	2155000
		22445	2379000
		22446	2823000
		22447	3657000
		22448	4651000
		22449	5014000
		22450	4172000
		22451	2615000
		22452	1297000
		22453	587000
		22454	305400
		22455	233500
		22456	280200
		22457	460900
		22458	870600
		22459	1686000
		22460	3049000
		22461	4753000
		22462	6021000
		22463	5914000
		22464	4360000
		22465	2385000
		22466	979300
		22467	310600
		22468	78900
		22469	15990
		22470	2595
		22471	343.9
		22472	39.01
		22473	4.219
		22474	0.5008
		22475	0.07331
		22476	0.01416
		22477	0.003806
		22478	0.001771
		22479	0.001865
		22480	0.004012
		22481	0.01587
		22482	0.1001
		22483	0.8895
		22484	9.89
		22485	120.5
		22486	1358
		22487	12310
		22488	83410
		22489	412300
		22490	1464000
		22491	3609000
		22492	6088000
		22493	7156000
		22494	6145000
		22495	4164000
		22496	2477000
		22497	1453000
		22498	930400
		22499	706000
		22500	655200
		22501	727900
		22502	928100
		22503	1293000
		22504	1859000
		22505	2557000
		22506	3117000
		22507	3193000
		22508	2683000
		22509	1854000
		22510	1076000
		22511	538700
		22512	244600
		22513	109400
		22514	52580
		22515	32230
		22516	33850
		22517	60800
		22518	124400
		22519	216700
		22520	289000
		22521	282500
		22522	195900
		22523	93940
		22524	31310
		22525	7798
		22526	1668
		22527	390.2
		22528	139.8
		22529	96.67
		22530	118.8
		22531	209.8
		22532	464.2
		22533	1215
		22534	3608
		22535	11510
		22536	36990
		22537	112700
		22538	307200
		22539	744700
		22540	1623000
		22541	3156000
		22542	5258000
		22543	7182000
		22544	7873000
		22545	7001000
		22546	5246000
		22547	3462000
		22548	2078000
		22549	1221000
		22550	848500
		22551	830700
		22552	1088000
		22553	1440000
		22554	1422000
		22555	869600
		22556	292500
		22557	48430
		22558	3771
		22559	170.8
		22560	7.292
		22561	0.6898
		22562	0.1328
		22563	0.02962
		22564	0.007094
		22565	0.001783
		22566	0.0004725
		22567	0.0001426
		22568	5.482e-05
		22569	2.981e-05
		22570	2.412e-05
		22571	3.022e-05
		22572	6.201e-05
		22573	0.0002138
		22574	0.001137
		22575	0.008168
		22576	0.07061
		22577	0.6801
		22578	7.033
		22579	75.15
		22580	773.5
		22581	6942
		22582	49410
		22583	261600
		22584	999100
		22585	2688000
		22586	4936000
		22587	6015000
		22588	4731000
		22589	2313000
		22590	680200
		22591	142600
		22592	40840
		22593	10740
		22594	940.3
		22595	22.81
		22596	0.1854
		22597	0.000784
		22598	6.565e-06
		22599	2.592e-07
		22600	2.29e-08
		22601	3.937e-09
		22602	1.317e-09
		22603	7.925e-10
		22604	8.634e-10
		22605	5.112e-09
		22606	1.373e-07
		22607	3.307e-06
		22608	4.593e-05
		22609	0.0003255
		22610	0.001162
		22611	0.002165
		22612	0.002199
		22613	0.001226
		22614	0.0003668
		22615	6.217e-05
		22616	2.608e-05
		22617	0.0001453
		22618	0.001335
		22619	0.01587
		22620	0.2232
		22621	3.146
		22622	39.73
		22623	426.5
		22624	3674
		22625	24410
		22626	123700
		22627	477100
		22628	1390000
		22629	3046000
		22630	5066000
		22631	6517000
		22632	6634000
		22633	5518000
		22634	3940000
		22635	2584000
		22636	1705000
		22637	1237000
		22638	1027000
		22639	949800
		22640	922900
		22641	905800
		22642	889600
		22643	872900
		22644	839200
		22645	761700
		22646	630600
		22647	468600
		22648	316000
		22649	201700
		22650	131100
		22651	94230
		22652	79900
		22653	82000
		22654	100900
		22655	114500
		22656	116300
		22657	155100
		22658	253400
		22659	417900
		22660	697500
		22661	1181000
		22662	1961000
		22663	3041000
		22664	4273000
		22665	5338000
		22666	5770000
		22667	5212000
		22668	3839000
		22669	2303000
		22670	1155000
		22671	509800
		22672	211200
		22673	88470
		22674	41630
		22675	25000
		22676	20840
		22677	23840
		22678	34800
		22679	60020
		22680	114500
		22681	225900
		22682	433200
		22683	843100
		22684	1773000
		22685	2964000
		22686	3065000
		22687	1868000
		22688	794300
		22689	382200
		22690	232700
		22691	150900
		22692	104600
		22693	83620
		22694	82900
		22695	106900
		22696	177600
		22697	359300
		22698	807400
		22699	1824000
		22700	3776000
		22701	6616000
		22702	9386000
		22703	10590000
		22704	9494000
		22705	6913000
		22706	4293000
		22707	2462000
		22708	1445000
		22709	974600
		22710	844400
		22711	983500
		22712	1494000
		22713	2771000
		22714	5513000
		22715	10080000
		22716	15340000
		22717	18720000
		22718	18190000
		22719	14170000
		22720	9083000
		22721	5057000
		22722	2661000
		22723	1464000
		22724	921100
		22725	686300
		22726	619100
		22727	999100
		22728	1854000
		22729	1956000
		22730	1002000
		22731	327800
		22732	193700
		22733	127300
		22734	75260
		22735	38160
		22736	16210
		22737	5654
		22738	1575
		22739	344.3
		22740	60.06
		22741	8.963
		22742	1.259
		22743	0.1765
		22744	0.02585
		22745	0.00426
		22746	0.0008822
		22747	0.0002715
		22748	0.000152
		22749	0.0001749
		22750	0.0004151
		22751	0.001855
		22752	0.01435
		22753	0.1801
		22754	3.106
		22755	53.93
		22756	682.3
		22757	5280
		22758	23940
		22759	66090
		22760	120300
		22761	158100
		22762	166400
		22763	157100
		22764	144700
		22765	135600
		22766	133700
		22767	142400
		22768	166000
		22769	207400
		22770	260800
		22771	316900
		22772	376300
		22773	457900
		22774	600400
		22775	851300
		22776	1233000
		22777	1727000
		22778	2256000
		22779	2676000
		22780	2887000
		22781	2897000
		22782	2741000
		22783	2474000
		22784	2217000
		22785	2117000
		22786	2289000
		22787	2778000
		22788	3448000
		22789	3948000
		22790	3972000
		22791	3534000
		22792	2864000
		22793	2116000
		22794	1336000
		22795	657100
		22796	236500
		22797	62000
		22798	12720
		22799	2266
		22800	364.7
		22801	51.75
		22802	6.593
		22803	0.9427
		22804	0.2663
		22805	0.2386
		22806	0.4779
		22807	1.453
		22808	5.755
		22809	27.12
		22810	137.3
		22811	734.7
		22812	4327
		22813	25780
		22814	128500
		22815	478600
		22816	1282000
		22817	2519000
		22818	3684000
		22819	4023000
		22820	3325000
		22821	2156000
		22822	1169000
		22823	566100
		22824	250000
		22825	99920
		22826	36770
		22827	13900
		22828	6332
		22829	3804
		22830	3144
		22831	3631
		22832	5833
		22833	12840
		22834	35610
		22835	109600
		22836	331100
		22837	918200
		22838	2194000
		22839	4241000
		22840	6231000
		22841	6719000
		22842	5363000
		22843	3346000
		22844	1789000
		22845	902100
		22846	452600
		22847	229800
		22848	125500
		22849	85120
		22850	81580
		22851	111500
		22852	197600
		22853	402600
		22854	853400
		22855	1733000
		22856	3211000
		22857	5292000
		22858	7541000
		22859	8835000
		22860	7949000
		22861	5159000
		22862	2313000
		22863	708200
		22864	155100
		22865	26680
		22866	3885
		22867	510.7
		22868	66.17
		22869	9.835
		22870	2.091
		22871	0.8008
		22872	0.6012
		22873	0.8474
		22874	1.981
		22875	6.608
		22876	26.94
		22877	117.5
		22878	511
		22879	2420
		22880	19320
		22881	157800
		22882	700300
		22883	1721000
		22884	2651000
		22885	2844000
		22886	2305000
		22887	1511000
		22888	889900
		22889	573000
		22890	511600
		22891	697400
		22892	1228000
		22893	2179000
		22894	3315000
		22895	3973000
		22896	3596000
		22897	2446000
		22898	1334000
		22899	687300
		22900	386900
		22901	245400
		22902	191100
		22903	212200
		22904	344100
		22905	684300
		22906	1288000
		22907	1875000
		22908	1888000
		22909	1254000
		22910	559700
		22911	200400
		22912	82390
		22913	45900
		22914	31530
		22915	24000
		22916	20310
		22917	19920
		22918	22400
		22919	29500
		22920	62030
		22921	225800
		22922	796700
		22923	2064000
		22924	3809000
		22925	5070000
		22926	4953000
		22927	3668000
		22928	2223000
		22929	1314000
		22930	1028000
		22931	1233000
		22932	1821000
		22933	2647000
		22934	3429000
		22935	3803000
		22936	3567000
		22937	2852000
		22938	1991000
		22939	1249000
		22940	724000
		22941	406500
		22942	252000
		22943	219800
		22944	319100
		22945	669600
		22946	1558000
		22947	3331000
		22948	5983000
		22949	8645000
		22950	9722000
		22951	8230000
		22952	5091000
		22953	2302000
		22954	839800
		22955	318900
		22956	167300
		22957	142900
		22958	191900
		22959	340400
		22960	673200
		22961	1298000
		22962	2205000
		22963	3040000
		22964	3191000
		22965	2496000
		22966	1521000
		22967	814400
		22968	439000
		22969	253400
		22970	155600
		22971	100800
		22972	71060
		22973	57620
		22974	55610
		22975	63740
		22976	85350
		22977	131200
		22978	226600
		22979	430100
		22980	866100
		22981	1703000
		22982	2934000
		22983	4047000
		22984	4281000
		22985	3461000
		22986	2191000
		22987	1141000
		22988	522100
		22989	226100
		22990	105000
		22991	61210
		22992	50360
		22993	60600
		22994	100600
		22995	207400
		22996	478700
		22997	1134000
		22998	2535000
		22999	4907000
		23000	7609000
		23001	9109000
		23002	8502000
		23003	6500000
		23004	4405000
		23005	2865000
		23006	1854000
		23007	1187000
		23008	739200
		23009	437400
		23010	242600
		23011	125400
		23012	60130
		23013	26400
		23014	10630
		23015	4164
		23016	1822
		23017	1061
		23018	964.4
		23019	1495
		23020	3661
		23021	11650
		23022	36890
		23023	81090
		23024	105200
		23025	83750
		23026	52140
		23027	32740
		23028	16980
		23029	5702
		23030	1185
		23031	164.9
		23032	19.16
		23033	2.251
		23034	0.2693
		23035	0.03308
		23036	0.004459
		23037	0.0006971
		23038	0.0001351
		23039	3.379e-05
		23040	1.147e-05
		23041	5.261e-06
		23042	3.218e-06
		23043	2.536e-06
		23044	2.382e-06
		23045	2.473e-06
		23046	2.77e-06
		23047	3.365e-06
		23048	4.447e-06
		23049	6.419e-06
		23050	1.019e-05
		23051	1.796e-05
		23052	3.587e-05
		23053	8.357e-05
		23054	0.0002281
		23055	0.0006911
		23056	0.002172
		23057	0.006788
		23058	0.02091
		23059	0.06407
		23060	0.1959
		23061	0.6021
		23062	1.831
		23063	4.889
		23064	9.673
		23065	13.08
		23066	12.17
		23067	8.364
		23068	4.8
		23069	2.53
		23070	1.274
		23071	0.6557
		23072	0.3772
		23073	0.2628
		23074	0.2386
		23075	0.2973
		23076	0.501
		23077	1.025
		23078	2.229
		23079	4.608
		23080	8.346
		23081	12.47
		23082	14.66
		23083	13.17
		23084	9.041
		23085	4.891
		23086	2.224
		23087	0.9296
		23088	0.3905
		23089	0.1761
		23090	0.09024
		23091	0.05413
		23092	0.03943
		23093	0.03594
		23094	0.04105
		23095	0.05796
		23096	0.09787
		23097	0.1917
		23098	0.4347
		23099	1.177
		23100	3.917
		23101	15.78
		23102	73.02
		23103	367.5
		23104	1859
		23105	8525
		23106	32160
		23107	91710
		23108	189300
		23109	285700
		23110	330000
		23111	313100
		23112	266800
		23113	225500
		23114	208000
		23115	225700
		23116	292000
		23117	427000
		23118	657900
		23119	1012000
		23120	1527000
		23121	2362000
		23122	3988000
		23123	6614000
		23124	8807000
		23125	8617000
		23126	6436000
		23127	4161000
		23128	2651000
		23129	1747000
		23130	1250000
		23131	1045000
		23132	1003000
		23133	1049000
		23134	1154000
		23135	1305000
		23136	1510000
		23137	1788000
		23138	2175000
		23139	2718000
		23140	3424000
		23141	4186000
		23142	4781000
		23143	4932000
		23144	4455000
		23145	3436000
		23146	2227000
		23147	1218000
		23148	583600
		23149	265000
		23150	123900
		23151	62540
		23152	36220
		23153	28280
		23154	37940
		23155	74830
		23156	143100
		23157	207400
		23158	186900
		23159	89030
		23160	23200
		23161	13020
		23162	17170
		23163	25770
		23164	42010
		23165	74440
		23166	139800
		23167	256900
		23168	434100
		23169	654000
		23170	871800
		23171	1029000
		23172	1072000
		23173	983700
		23174	803200
		23175	612100
		23176	476700
		23177	421900
		23178	455800
		23179	587900
		23180	817100
		23181	1094000
		23182	1320000
		23183	1416000
		23184	1419000
		23185	1608000
		23186	2209000
		23187	2720000
		23188	2439000
		23189	1596000
		23190	874400
		23191	506100
		23192	386600
		23193	420500
		23194	601700
		23195	996000
		23196	1716000
		23197	2901000
		23198	4534000
		23199	6117000
		23200	6800000
		23201	5965000
		23202	3900000
		23203	1797000
		23204	558000
		23205	113400
		23206	16180
		23207	2018
		23208	302.4
		23209	81.96
		23210	64.61
		23211	116.2
		23212	311
		23213	1044
		23214	4055
		23215	16710
		23216	65540
		23217	227000
		23218	662800
		23219	1599000
		23220	3122000
		23221	4872000
		23222	6239000
		23223	6457000
		23224	4926000
		23225	2591000
		23226	1043000
		23227	418400
		23228	172300
		23229	75630
		23230	38470
		23231	23970
		23232	18600
		23233	17670
		23234	19570
		23235	24590
		23236	34810
		23237	54110
		23238	88250
		23239	144100
		23240	225900
		23241	327500
		23242	432700
		23243	523000
		23244	581400
		23245	590100
		23246	529400
		23247	401700
		23248	249400
		23249	124800
		23250	50710
		23251	17150
		23252	5011
		23253	1373
		23254	391.9
		23255	127.4
		23256	50.26
		23257	25.21
		23258	16.2
		23259	13.57
		23260	14.98
		23261	21.24
		23262	36.15
		23263	68.53
		23264	136.3
		23265	273.2
		23266	553.2
		23267	1137
		23268	2299
		23269	4359
		23270	7525
		23271	11780
		23272	16830
		23273	22090
		23274	26740
		23275	29880
		23276	31280
		23277	32300
		23278	35650
		23279	44440
		23280	61970
		23281	91810
		23282	136500
		23283	195300
		23284	267200
		23285	355700
		23286	454800
		23287	533800
		23288	549600
		23289	480600
		23290	349600
		23291	209600
		23292	103400
		23293	41950
		23294	14050
		23295	3893
		23296	901.4
		23297	179.4
		23298	31.25
		23299	4.843
		23300	0.6883
		23301	0.09707
		23302	0.01512
		23303	0.002881
		23304	0.0007305
		23305	0.0002736
		23306	0.0001649
		23307	0.0001671
		23308	0.0002771
		23309	0.0006925
		23310	0.00238
		23311	0.01034
		23312	0.0513
		23313	0.2648
		23314	1.297
		23315	5.703
		23316	21.85
		23317	71.98
		23318	206.8
		23319	543.2
		23320	1394
		23321	3760
		23322	11590
		23323	41600
		23324	154500
		23325	512700
		23326	1392000
		23327	2997000
		23328	4979000
		23329	6073000
		23330	5138000
		23331	2877000
		23332	1044000
		23333	254700
		23334	46360
		23335	7430
		23336	1256
		23337	285.1
		23338	101.1
		23339	54.01
		23340	40.31
		23341	40.11
		23342	51.06
		23343	79.68
		23344	151
		23345	359
		23346	1126
		23347	4547
		23348	20520
		23349	86190
		23350	298400
		23351	803700
		23352	1672000
		23353	2736000
		23354	3610000
		23355	3941000
		23356	3699000
		23357	3181000
		23358	2678000
		23359	2309000
		23360	2103000
		23361	2058000
		23362	2205000
		23363	2657000
		23364	3527000
		23365	4680000
		23366	5520000
		23367	5271000
		23368	3861000
		23369	2156000
		23370	958800
		23371	377100
		23372	156000
		23373	78880
		23374	51100
		23375	43020
		23376	49030
		23377	77170
		23378	159200
		23379	384300
		23380	974900
		23381	2365000
		23382	4994000
		23383	8552000
		23384	11340000
		23385	11440000
		23386	8858000
		23387	5411000
		23388	2722000
		23389	1193000
		23390	498100
		23391	227400
		23392	130500
		23393	100400
		23394	103500
		23395	134900
		23396	204600
		23397	331800
		23398	533100
		23399	809900
		23400	1142000
		23401	1457000
		23402	1636000
		23403	1583000
		23404	1313000
		23405	946600
		23406	628700
		23407	505900
		23408	701300
		23409	1116000
		23410	1312000
		23411	963700
		23412	390000
		23413	71000
		23414	4033
		23415	53.18
		23416	0.3349
		23417	0.03278
		23418	0.006872
		23419	0.001974
		23420	0.0008322
		23421	0.0005349
		23422	0.0005369
		23423	0.0008263
		23424	0.001857
		23425	0.005744
		23426	0.02273
		23427	0.106
		23428	0.5502
		23429	3.183
		23430	26.24
		23431	264.8
		23432	2038
		23433	10440
		23434	35930
		23435	88310
		23436	146600
		23437	188200
		23438	233200
		23439	292800
		23440	361200
		23441	438300
		23442	509000
		23443	549100
		23444	684300
		23445	1095000
		23446	1281000
		23447	767300
		23448	190400
		23449	13770
		23450	356.3
		23451	9.411
		23452	0.4306
		23453	0.02543
		23454	0.001963
		23455	0.0002182
		23456	3.624e-05
		23457	9.253e-06
		23458	3.8e-06
		23459	2.518e-06
		23460	2.605e-06
		23461	3.942e-06
		23462	8.188e-06
		23463	2.258e-05
		23464	8.073e-05
		23465	0.0003554
		23466	0.00175
		23467	0.008452
		23468	0.03433
		23469	0.1029
		23470	0.2133
		23471	0.3009
		23472	0.2921
		23473	0.2014
		23474	0.1047
		23475	0.04515
		23476	0.01848
		23477	0.008441
		23478	0.004864
		23479	0.003874
		23480	0.004518
		23481	0.007687
		23482	0.01813
		23483	0.05651
		23484	0.2184
		23485	0.9793
		23486	4.738
		23487	23.08
		23488	105.6
		23489	432
		23490	1560
		23491	4845
		23492	12540
		23493	26410
		23494	44910
		23495	61640
		23496	69120
		23497	65420
		23498	55080
		23499	43700
		23500	33840
		23501	25980
		23502	20090
		23503	16010
		23504	13440
		23505	12180
		23506	12280
		23507	14250
		23508	19250
		23509	29540
		23510	49370
		23511	87560
		23512	158300
		23513	278700
		23514	463400
		23515	705300
		23516	956900
		23517	1157000
		23518	1295000
		23519	1419000
		23520	1607000
		23521	1924000
		23522	2378000
		23523	2907000
		23524	3418000
		23525	3860000
		23526	4235000
		23527	4537000
		23528	4701000
		23529	4580000
		23530	4028000
		23531	3107000
		23532	2100000
		23533	1284000
		23534	748900
		23535	435700
		23536	254800
		23537	148500
		23538	87320
		23539	53960
		23540	35910
		23541	25570
		23542	19090
		23543	14690
		23544	11520
		23545	9183
		23546	7373
		23547	5802
		23548	4401
		23549	5170
		23550	59610
		23551	575000
		23552	2021000
		23553	3241000
		23554	3060000
		23555	2757000
		23556	3178000
		23557	3519000
		23558	3291000
		23559	2623000
		23560	1839000
		23561	1192000
		23562	770000
		23563	540100
		23564	430300
		23565	377600
		23566	347200
		23567	347200
		23568	437300
		23569	705300
		23570	1213000
		23571	1870000
		23572	2373000
		23573	2458000
		23574	2184000
		23575	1795000
		23576	1457000
		23577	1224000
		23578	1096000
		23579	1049000
		23580	1052000
		23581	1091000
		23582	1187000
		23583	1384000
		23584	1721000
		23585	2222000
		23586	2830000
		23587	3370000
		23588	3632000
		23589	3467000
		23590	2859000
		23591	1975000
		23592	1113000
		23593	507800
		23594	190000
		23595	60100
		23596	17360
		23597	5265
		23598	1873
		23599	837.6
		23600	499.8
		23601	424
		23602	544.1
		23603	1062
		23604	2920
		23605	9669
		23606	33210
		23607	109100
		23608	331100
		23609	898200
		23610	2069000
		23611	3839000
		23612	5633000
		23613	6563000
		23614	6137000
		23615	4684000
		23616	2988000
		23617	1631000
		23618	772500
		23619	321000
		23620	121500
		23621	44440
		23622	16890
		23623	7535
		23624	4287
		23625	2927
		23626	2170
		23627	1690
		23628	1389
		23629	1225
		23630	1193
		23631	1304
		23632	1588
		23633	2093
		23634	2911
		23635	4243
		23636	6526
		23637	10690
		23638	18370
		23639	31960
		23640	55430
		23641	98410
		23642	183500
		23643	355200
		23644	673700
		23645	1171000
		23646	1788000
		23647	2344000
		23648	2611000
		23649	2453000
		23650	1920000
		23651	1235000
		23652	639300
		23653	257700
		23654	77930
		23655	17360
		23656	3018
		23657	606.9
		23658	409.5
		23659	433.1
		23660	330.4
		23661	169.6
		23662	61.39
		23663	16.22
		23664	2.949
		23665	0.3413
		23666	0.02562
		23667	0.001257
		23668	5.05e-05
		23669	3.23e-06
		23670	3.098e-07
		23671	2.848e-08
		23672	2.145e-09
		23673	1.46e-10
		23674	9.886e-12
		23675	7.475e-13
		23676	6.771e-14
		23677	7.843e-15
		23678	1.298e-15
		23679	3.535e-16
		23680	1.852e-16
		23681	2.607e-16
		23682	1.082e-15
		23683	8.323e-15
		23684	8.337e-14
		23685	9.18e-13
		23686	1.013e-11
		23687	1.027e-10
		23688	8.728e-10
		23689	5.742e-09
		23690	2.744e-08
		23691	9.232e-08
		23692	2.242e-07
		23693	4.402e-07
		23694	6.346e-07
		23695	5.807e-07
		23696	3.206e-07
		23697	1.191e-07
		23698	4.168e-08
		23699	1.568e-08
		23700	6.518e-09
		23701	3.282e-09
		23702	2.253e-09
		23703	2.289e-09
		23704	3.494e-09
		23705	7.521e-09
		23706	2.034e-08
		23707	6.216e-08
		23708	2.022e-07
		23709	6.91e-07
		23710	2.491e-06
		23711	9.544e-06
		23712	3.925e-05
		23713	0.0001755
		23714	0.0008609
		23715	0.004644
		23716	0.0277
		23717	0.179
		23718	1.209
		23719	8.125
		23720	52.52
		23721	312.1
		23722	1639
		23723	7355
		23724	27690
		23725	88980
		23726	245800
		23727	591000
		23728	1256000
		23729	2348000
		23730	3709000
		23731	4696000
		23732	4674000
		23733	3720000
		23734	2421000
		23735	1306000
		23736	603800
		23737	258700
		23738	112500
		23739	54810
		23740	32930
		23741	26750
		23742	31460
		23743	55160
		23744	137900
		23745	428500
		23746	1334000
		23747	3441000
		23748	6552000
		23749	8686000
		23750	7863000
		23751	4912000
		23752	2242000
		23753	853200
		23754	318600
		23755	128300
		23756	59200
		23757	33060
		23758	23570
		23759	21970
		23760	27410
		23761	48260
		23762	123400
		23763	408600
		23764	1334000
		23765	3496000
		23766	6902000
		23767	10320000
		23768	12070000
		23769	11450000
		23770	9203000
		23771	6710000
		23772	4884000
		23773	3940000
		23774	3782000
		23775	4233000
		23776	4999000
		23777	5710000
		23778	6026000
		23779	5743000
		23780	4988000
		23781	4108000
		23782	3360000
		23783	2852000
		23784	2601000
		23785	2577000
		23786	2704000
		23787	2852000
		23788	2901000
		23789	2781000
		23790	2454000
		23791	1964000
		23792	1428000
		23793	964700
		23794	634600
		23795	423200
		23796	293000
		23797	213800
		23798	167900
		23799	150200
		23800	161500
		23801	207300
		23802	302900
		23803	474100
		23804	748500
		23805	1136000
		23806	1640000
		23807	2244000
		23808	2814000
		23809	3082000
		23810	2804000
		23811	2031000
		23812	1166000
		23813	565600
		23814	264600
		23815	140500
		23816	96120
		23817	86170
		23818	94310
		23819	111200
		23820	129000
		23821	148800
		23822	179300
		23823	225100
		23824	282100
		23825	346700
		23826	438100
		23827	620000
		23828	1017000
		23829	1812000
		23830	3044000
		23831	4194000
		23832	4333000
		23833	3183000
		23834	1605000
		23835	545400
		23836	127600
		23837	22570
		23838	3719
		23839	822
		23840	345.5
		23841	337.1
		23842	765
		23843	3060
		23844	14740
		23845	62590
		23846	192800
		23847	393200
		23848	549300
		23849	589400
		23850	557900
		23851	491800
		23852	390400
		23853	273100
		23854	170700
		23855	101300
		23856	67300
		23857	62870
		23858	86840
		23859	153100
		23860	300000
		23861	601700
		23862	1170000
		23863	2114000
		23864	3426000
		23865	4880000
		23866	6063000
		23867	6554000
		23868	6204000
		23869	5259000
		23870	4153000
		23871	3224000
		23872	2626000
		23873	2369000
		23874	2421000
		23875	2805000
		23876	3605000
		23877	4826000
		23878	6115000
		23879	6761000
		23880	6685000
		23881	6154000
		23882	4531000
		23883	2174000
		23884	664400
		23885	187800
		23886	59590
		23887	19730
		23888	6836
		23889	2776
		23890	2546
		23891	12750
		23892	88620
		23893	429000
		23894	1245000
		23895	2170000
		23896	2396000
		23897	1801000
		23898	1027000
		23899	517800
		23900	274200
		23901	176200
		23902	152000
		23903	169500
		23904	186200
		23905	151900
		23906	77970
		23907	22280
		23908	3119
		23909	198.9
		23910	6.371
		23911	0.326
		23912	0.4705
		23913	1.543
		23914	6.211
		23915	29.56
		23916	154.3
		23917	856.2
		23918	7953
		23919	84590
		23920	481400
		23921	1433000
		23922	2532000
		23923	2996000
		23924	2709000
		23925	2160000
		23926	1628000
		23927	1064000
		23928	530700
		23929	193600
		23930	50990
		23931	8093
		23932	577.8
		23933	12.41
		23934	0.05203
		23935	0.0005903
		23936	8.797e-05
		23937	1.32e-05
		23938	2.044e-06
		23939	3.435e-07
		23940	6.499e-08
		23941	1.462e-08
		23942	4.123e-09
		23943	1.522e-09
		23944	7.592e-10
		23945	5.199e-10
		23946	4.873e-10
		23947	6.272e-10
		23948	1.147e-09
		23949	3.139e-09
		23950	1.32e-08
		23951	8.555e-08
		23952	8.371e-07
		23953	1.175e-05
		23954	0.0002198
		23955	0.005149
		23956	0.1327
		23957	3.195
		23958	61.8
		23959	882.4
		23960	8991
		23961	63210
		23962	299900
		23963	950800
		23964	2037000
		23965	3045000
		23966	3326000
		23967	2795000
		23968	1906000
		23969	1110000
		23970	580700
		23971	287300
		23972	145200
		23973	81650
		23974	53010
		23975	40140
		23976	39410
		23977	50620
		23978	80230
		23979	154600
		23980	338000
		23981	755500
		23982	1570000
		23983	2834000
		23984	4253000
		23985	5229000
		23986	5341000
		23987	4701000
		23988	3731000
		23989	2791000
		23990	2072000
		23991	1632000
		23992	1439000
		23993	1458000
		23994	1702000
		23995	2230000
		23996	3107000
		23997	4334000
		23998	6030000
		23999	7818000
		24000	7646000
[truncated: 7,999 more rows]

## Sheet: Fig. 5
Figure 5A								Figure 5B						Figure 5C						Figure 5D
										Molecular Weight	Relative MS Intensity					Molecular Weight	Relative MS Intensity					Molecular Weight	Relative MS Intensity
		Molecular Weight	Relative MS Intensity							10000	9.156					25000	819100					20000	654.6
		100168	7.474e-10							10001	15.26					25001	669800					20001	2712
		100176	240800							10002	25.43					25002	418200					20002	18060
		100177	242800							10003	42.39					25003	250000					20003	111500
		100178	244800							10004	70.65					25004	143500					20004	42660
		100179	246800							10005	117.7					25005	79430					20005	3549
		100180	248800							10006	196.2					25006	42950					20006	23570
		100181	250800							10007	327.1					25007	23150					20007	17020
		100182	252800							10008	545.1					25008	12760					20008	19090
		100183	254700							10009	908.5					25009	7336					20009	55630
		100184	256700							10010	1514					25010	4477					20010	1576
		100185	258600							10011	2524					25011	2955					20011	6567
		100186	260500							10012	4206					25012	2148					20012	9694
		100187	262400							10013	7010					25013	1746					20013	51790
		100188	264300							10014	11380					25014	1615					20014	41770
		100189	266200							10015	18200					25015	1724					20015	231800
		100190	268100							10016	27930					25016	2125					20016	5652
		100191	269900							10017	43540					25017	2979					20017	37680
		100192	271700							10018	66710					25018	4604					20018	231400
		100193	273500							10019	44460					25019	7547					20019	3304000
		100194	275300							10020	46120					25020	12590					20020	2197000
		100195	277100							10021	306.3					25021	20770					20021	1698000
		100196	278900							10022	0.1011					25022	33280					20022	1842000
		100197	280600							10023	0.07532					25023	51240					20023	2242000
		100198	282300							10024	0.1253					25024	75280					20024	2302000
		100199	284000							10025	0.04807					25025	104600					20025	1788000
		100200	285600							10026	0.01321					25026	136200					20026	1058000
		100201	287300							10027	0.02201					25027	166600					20027	545600
		100202	288900							10028	0.0703					25028	195300					20028	361900
		100203	290400							10029	0.2382					25029	224600					20029	416800
		100204	292000							10030	0.8074					25030	256700					20030	562100
		100205	293500							10031	2.365					25031	291600					20031	617500
		100206	295000							10032	5.307					25032	325000					20032	495800
		100207	296500							10033	8.427					25033	347700					20033	302100
		100208	297900							10034	9.051					25034	349300					20034	184400
		100209	299300							10035	6.459					25035	322800					20035	179600
		100210	300700							10036	3.099					25036	269100					20036	243300
		100211	302000							10037	1.055					25037	199600					20037	303300
		100212	303300							10038	0.2749					25038	131100					20038	369300
		100213	304500							10039	0.0581					25039	76480					20039	611400
		100214	305800							10040	0.01109					25040	40200					20040	990300
		100215	306900							10041	0.002274					25041	19550					20041	1099000
		100216	308100							10042	0.0005935					25042	9133					20042	866700
		100217	309200							10043	0.0002146					25043	4296					20043	718900
		100218	310300							10044	0.0001172					25044	2148					20044	901800
		100219	311300							10045	0.0001091					25045	1195					20045	1163000
		100220	312300							10046	0.0002287					25046	760.4					20046	1088000
		100221	313200							10047	0.00144					25047	559.6					20047	725400
		100222	314200							10048	0.0203					25048	480.7					20048	435700
		100223	315000							10049	0.34					25049	484.8					20049	324800
		100224	315800							10050	4.879					25050	565.3					20050	314500
		100225	316600							10051	42.76					25051	735.1					20051	381500
		100226	317300							10052	166.4					25052	1022					20052	585800
		100227	318000							10053	290.5					25053	1478					20053	985400
		100228	318700							10054	244					25054	2223					20054	1607000
		100229	319300							10055	97.16					25055	3569					20055	2513000
		100230	319800							10056	17.89					25056	6260					20056	3681000
		100231	320300							10057	3.171					25057	11770					20057	4673000
		100232	320800							10058	1.03					25058	22070					20058	4810000
		100233	321200							10059	0.3565					25059	38120					20059	4037000
		100234	321500							10060	0.1137					25060	58010					20060	2948000
		100235	321900							10061	0.03698					25061	76350					20061	1990000
		100236	322100							10062	0.01504					25062	86690					20062	1290000
		100237	322300							10063	0.01					25063	85610					20063	877300
		100238	322500							10064	0.01222					25064	74930					20064	796300
		100239	322600							10065	0.02209					25065	59800					20065	1379000
		100240	322700							10066	0.04509					25066	45010					20066	2559000
		100241	322700							10067	0.0946					25067	33240					20067	3537000
		100242	322600							10068	0.1915					25068	25340					20068	4021000
		100243	322500							10069	0.3106					25069	21350					20069	4200000
		100244	322400							10070	0.3391					25070	21200					20070	4324000
		100245	322200							10071	0.2254					25071	25300					20071	4282000
		100246	322000							10072	0.08484					25072	34450					20072	3610000
		100247	321700							10073	0.01738					25073	49410					20073	2633000
		100248	321300							10074	0.002477					25074	70470					20074	1931000
		100249	321000							10075	0.0004585					25075	97850					20075	1562000
		100250	320500							10076	0.00021					25076	132200					20076	1390000
		100251	320000							10077	0.0005385					25077	174200					20077	1304000
		100252	319500							10078	0.003643					25078	221800					20078	1350000
		100253	318900							10079	0.02643					25079	267500					20079	1793000
		100254	318300							10080	0.171					25080	297300					20080	3069000
		100255	317600							10081	0.9963					25081	296700					20081	5244000
		100256	316800							10082	5.742					25082	261100					20082	7418000
		100257	316000							10083	34.4					25083	201700					20083	8322000
		100258	315200							10084	188.9					25084	138100					20084	7719000
		100259	314300							10085	780.7					25085	85910					20085	6787000
		100260	313400							10086	2162					25086	50530					20086	7134000
		100261	312400							10087	3938					25087	29510					20087	9718000
		100262	311400							10088	4746					25088	18060					20088	13800000
		100263	310300							10089	3823					25089	12100					20089	16810000
		100264	309200							10090	2094					25090	9064					20090	16880000
		100265	308000							10091	815					25091	7604					20091	14510000
		100266	306800							10092	246.1					25092	7138					20092	10970000
		100267	305600							10093	65.9					25093	7531					20093	7424000
		100268	304300							10094	20.02					25094	8953					20094	4842000
		100269	302900							10095	9.32					25095	11880					20095	3532000
		100270	301500							10096	7.1					25096	17130					20096	3170000
		100271	300100							10097	6.862					25097	25940					20097	3210000
		100272	298600							10098	6.311					25098	39890					20098	3228000
		100273	297100							10099	4.802					25099	60270					20099	3041000
		100274	295600							10100	2.998					25100	86390					20100	2589000
		100275	294000							10101	1.687					25101	113900					20101	2007000
		100276	292400							10102	0.9738					25102	135000					20102	1554000
		100277	290700							10103	0.5988					25103	141700					20103	1305000
		100278	289000							10104	0.3669					25104	131700					20104	1176000
		100279	287300							10105	0.2156					25105	109700					20105	1108000
		100280	285500							10106	0.1315					25106	83750					20106	1095000
		100281	283700							10107	0.1139					25107	59970					20107	1131000
		100282	281900							10108	0.2257					25108	41440					20108	1170000
		100283	280100							10109	0.8395					25109	28460					20109	1180000
		100284	278200							10110	3.668					25110	20000					20110	1150000
		100285	276300							10111	14.64					25111	14870					20111	1091000
		100286	274300							10112	45.26					25112	12050					20112	1078000
		100287	272400							10113	98.13					25113	10840					20113	1130000
		100288	270400							10114	140.8					25114	10930					20114	1120000
		100289	268400							10115	130					25115	12310					20115	977300
		100290	266300							10116	77					25116	15340					20116	899800
		100291	264300							10117	31.3					25117	20700					20117	1134000
		100292	262200							10118	11.92					25118	29400					20118	1515000
		100293	260100							10119	6.985					25119	42530					20119	1631000
		100294	258000							10120	5.737					25120	60470					20120	1425000
		100295	255900							10121	7.031					25121	81910					20121	1167000
		100296	253800							10122	25.3					25122	103500					20122	1005000
		100297	251700							10123	198					25123	121300					20123	832500
		100298	249500							10124	1771					25124	133300					20124	591400
		100299	247400							10125	10440					25125	139300					20125	458600
		100300	245200							10126	30840					25126	140800					20126	659300
		100301	243000							10127	45040					25127	139500					20127	1548000
		100302	240900							10128	32750					25128	136900					20128	3496000
		100303	238700							10129	11010					25129	133700					20129	5973000
		100304	236500							10130	1356					25130	130500					20130	7508000
		100305	234300							10131	53.9					25131	127700					20131	7408000
		100306	232100							10132	0.8632					25132	126200					20132	6459000
		100307	230000							10133	0.00739					25133	127500					20133	5494000
		100308	227800							10134	5.965e-05					25134	133200					20134	4548000
		100309	225600							10135	7.651e-06					25135	144500					20135	3458000
		100310	223400							10136	5.819e-06					25136	162500					20136	2413000
		100311	221200							10137	5.653e-06					25137	188500					20137	1749000
		100312	219100							10138	7.303e-06					25138	224300					20138	1589000
		100313	216900							10139	1.754e-05					25139	271200					20139	1971000
		100314	214800							10140	0.0001683					25140	326800					20140	2966000
		100315	212600							10141	0.006316					25141	382000					20141	4421000
		100316	210500							10142	0.1969					25142	422000					20142	5767000
		100317	208300							10143	2.287					25143	432800					20143	6237000
		100318	206200							10144	9.089					25144	409400					20144	5485000
		100319	204100							10145	15.37					25145	357700					20145	4092000
		100320	202000							10146	12.18					25146	290000					20146	2983000
		100321	199900							10147	4.327					25147	219200					20147	2510000
		100322	197800							10148	0.5489					25148	156300					20148	2532000
		100323	195800							10149	0.02291					25149	106800					20149	2921000
		100324	193700							10150	0.0005252					25150	71580					20150	3575000
		100325	191700							10151	2.027e-05					25151	48480					20151	4029000
		100326	189600							10152	3.971e-06					25152	34070					20152	3672000
		100327	187600							10153	1.392e-05					25153	25420					20153	2606000
		100328	185700							10154	0.0004912					25154	20490					20154	1619000
		100329	183700							10155	0.07163					25155	18150					20155	1228000
		100330	181700							10156	12.33					25156	18000					20156	1342000
		100331	179800							10157	314.1					25157	20320					20157	1546000
		100332	177900							10158	1007					25158	26100					20158	1443000
		100333	176000							10159	1180					25159	37270					20159	1025000
		100334	174100							10160	538.1					25160	56860					20160	621100
		100335	172300							10161	66.36					25161	88090					20161	451100
		100336	170500							10162	3.507					25162	132100					20162	477500
		100337	168700							10163	0.3198					25163	186000					20163	599900
		100338	166900							10164	0.1574					25164	242200					20164	722100
		100339	165100							10165	0.2178					25165	290200					20165	736800
		100340	163400							10166	0.3144					25166	319300					20166	626500
		100341	161700							10167	0.3367					25167	322100					20167	509400
		100342	160000							10168	0.2541					25168	299300					20168	572900
		100343	158400							10169	0.1409					25169	260800					20169	1016000
		100344	156800							10170	0.06594					25170	217800					20170	1951000
		100345	155200							10171	0.03785					25171	176500					20171	3204000
		100346	153600							10172	0.06641					25172	138800					20172	4177000
		100347	152100							10173	0.7079					25173	105800					20173	4229000
		100348	150500							10174	49.48					25174	78950					20174	3347000
		100349	149100							10175	2277					25175	58620					20175	2161000
		100350	147600							10176	39700					25176	44320					20176	1310000
		100351	146200							10177	256700					25177	35020					20177	1085000
		100352	144800							10178	723300					25178	29730					20178	1350000
		100353	143400							10179	1039000					25179	27840					20179	1552000
		100354	142100							10180	820800					25180	29180					20180	1717000
		100355	140800							10181	371100					25181	33820					20181	2495000
		100356	139500							10182	105700					25182	42030					20182	3342000
		100357	138300							10183	26100					25183	54400					20183	3092000
		100358	137000							10184	10260					25184	71500					20184	2158000
		100359	135900							10185	9053					25185	93080					20185	1619000
		100360	134700							10186	14390					25186	117300					20186	1642000
		100361	133600							10187	31250					25187	141000					20187	1944000
		100362	132500							10188	77400					25188	160900					20188	2358000
		100363	131400							10189	267300					25189	173900					20189	2725000
		100364	130400							10190	1081000					25190	177300					20190	2811000
		100365	129400							10191	3130000					25191	169700					20191	2557000
		100366	128400							10192	5630000					25192	153100					20192	2265000
		100367	127500							10193	6354000					25193	133000					20193	2566000
		100368	126600							10194	4659000					25194	115300					20194	3119000
		100369	125700							10195	2312000					25195	102500					20195	2620000
		100370	124900							10196	817500					25196	94120					20196	1469000
		100371	124100							10197	219400					25197	88880					20197	1032000
		100372	123300							10198	48870					25198	86490					20198	1264000
		100373	122600							10199	10210					25199	87280					20199	1381000
		100374	121900							10200	2272					25200	91710					20200	1424000
		100375	121200							10201	612.8					25201	99590					20201	2017000
		100376	120500							10202	336.6					25202	109500					20202	2802000
		100377	119900							10203	450.5					25203	119700					20203	2703000
		100378	119400							10204	646.8					25204	130700					20204	1853000
		100379	118800							10205	2559					25205	144600					20205	1435000
		100380	118300							10206	15230					25206	164400					20206	2041000
		100381	117900							10207	47440					25207	193100					20207	3596000
		100382	117400							10208	74350					25208	233900					20208	5725000
		100383	117000							10209	63100					25209	289300					20209	6970000
		100384	116700							10210	32600					25210	357200					20210	6262000
		100385	116300							10211	14540					25211	428000					20211	4750000
		100386	116000							10212	9397					25212	485600					20212	3350000
		100387	115800							10213	9372					25213	511400					20213	2038000
		100388	115600							10214	11070					25214	493000					20214	1213000
		100389	115400							10215	12910					25215	431700					20215	940800
		100390	115200							10216	14660					25216	342300					20216	866700
		100391	115100							10217	16770					25217	245800					20217	787300
		100392	115100							10218	19860					25218	162200					20218	660900
		100393	115100							10219	24090					25219	102500					20219	584600
		100394	115100							10220	28520					25220	65790					20220	686400
		100395	115100							10221	31140					25221	45450					20221	1094000
		100396	115200							10222	30390					25222	35050					20222	1921000
		100397	115400							10223	26580					25223	30770					20223	3015000
		100398	115600							10224	21360					25224	31060					20224	4120000
		100399	115800							10225	16250					25225	35870					20225	5295000
		100400	116100							10226	12230					25226	45850					20226	6592000
		100401	116400							10227	9834					25227	61210					20227	7438000
		100402	116800							10228	9358					25228	80140					20228	7060000
		100403	117200							10229	11360					25229	97920					20229	5557000
		100404	117700							10230	17260					25230	108900					20230	3794000
		100405	118300							10231	30030					25231	109700					20231	2422000
		100406	118900							10232	55890					25232	101200					20232	1634000
		100407	119500							10233	108300					25233	87570					20233	1384000
		100408	120200							10234	215200					25234	73100					20234	1468000
		100409	121000							10235	400300					25235	60590					20235	1692000
		100410	121800							10236	592800					25236	51280					20236	2081000
		100411	122700							10237	664000					25237	45630					20237	2697000
		100412	123700							10238	607700					25238	43990					20238	3380000
		100413	124700							10239	495000					25239	46950					20239	3875000
		100414	125800							10240	360200					25240	55890					20240	4093000
		100415	126900							10241	231700					25241	92240					20241	4106000
		100416	128200							10242	136000					25242	164400					20242	3988000
		100417	129500							10243	76550					25243	246200					20243	3759000
		100418	130900							10244	42870					25244	341100					20244	3440000
		100419	132300							10245	24220					25245	461600					20245	3135000
		100420	133900							10246	13630					25246	583200					20246	3094000
		100421	135500							10247	7542					25247	658600					20247	3892000
		100422	137200							10248	4152					25248	646700					20248	6046000
		100423	139000							10249	2330					25249	549300					20249	8577000
		100424	140800							10250	1344					25250	409700					20250	9524000
		100425	142800							10251	792.2					25251	276300					20251	8796000
		100426	144900							10252	487.2					25252	174800					20252	7820000
		100427	147000							10253	338					25253	107800					20253	7065000
		100428	149300							10254	302.9					25254	67250					20254	6344000
		100429	151600							10255	513.3					25255	43910					20255	5534000
		100430	154100							10256	2866					25256	30840					20256	4443000
		100431	156700							10257	14650					25257	23590					20257	3313000
		100432	159300							10258	34380					25258	19530					20258	2605000
		100433	162100							10259	41710					25259	17180					20259	2435000
		100434	165000							10260	34070					25260	15720					20260	2631000
		100435	168000							10261	31640					25261	14820					20261	3040000
		100436	171100							10262	37000					25262	14350					20262	3562000
		100437	174300							10263	40080					25263	14110					20263	3342000
		100438	177700							10264	37360					25264	13840					20264	1996000
		100439	181100							10265	28860					25265	13290					20265	948200
		100440	184700							10266	17570					25266	12430					20266	1062000
		100441	188500							10267	8303					25267	11440					20267	1916000
		100442	192300							10268	3120					25268	10490					20268	3187000
		100443	196300							10269	955.4					25269	9621					20269	4562000
		100444	200400							10270	238.1					25270	8793					20270	5394000
		100445	204700							10271	46.95					25271	7965					20271	5375000
		100446	209100							10272	7.102					25272	7161					20272	5002000
		100447	213600							10273	0.8396					25273	6429					20273	4801000
		100448	218300							10274	0.08304					25274	5814					20274	4747000
		100449	223100							10275	0.007648					25275	5338					20275	4331000
		100450	228100							10276	0.001013					25276	5010					20276	3301000
		100451	233200							10277	0.0004403					25277	4866					20277	2169000
		100452	238400							10278	0.0004775					25278	4973					20278	1384000
		100453	243800							10279	0.000884					25279	5419					20279	1000000
		100454	249400							10280	0.002607					25280	6334					20280	1014000
		100455	255100							10281	0.01082					25281	7926					20281	1383000
		100456	261000							10282	0.05715					25282	10520					20282	1969000
		100457	267000							10283	0.4176					25283	14540					20283	2597000
		100458	273200							10284	4.42					25284	20350					20284	3181000
		100459	279600							10285	52.87					25285	28000					20285	3726000
		100460	286100							10286	545.6					25286	36610					20286	4386000
		100461	292800							10287	4009					25287	44160					20287	5290000
		100462	299700							10288	19200					25288	48090					20288	6035000
		100463	306700							10289	64680					25289	46980					20289	5887000
		100464	313900							10290	180300					25290	41510					20290	4757000
		100465	321200							10291	408000					25291	33750					20291	3286000
		100466	328700							10292	642300					25292	25840					20292	2030000
		100467	336400							10293	642700					25293	19180					20293	1150000
		100468	344200							10294	396000					25294	14240					20294	626800
		100469	352200							10295	148700					25295	10960					20295	387200
		100470	360300							10296	34390					25296	9099					20296	364200
		100471	368600							10297	5103					25297	8378					20297	537800
		100472	377100							10298	548.2					25298	8568					20298	892500
		100473	385700							10299	53.57					25299	9473					20299	1376000
		100474	394400							10300	9.017					25300	10890					20300	2079000
		100475	403300							10301	47.4					25301	12610					20301	3314000
		100476	412300							10302	357.6					25302	14430					20302	5197000
		100477	421500							10303	1198					25303	16310					20303	6992000
		100478	430700							10304	1989					25304	18450					20304	7442000
		100479	440100							10305	1771					25305	21330					20305	6406000
		100480	449600							10306	866.2					25306	25760					20306	4973000
		100481	459200							10307	231.7					25307	32850					20307	3740000
		100482	468900							10308	34.57					25308	44230					20308	2618000
		100483	478700							10309	3.645					25309	62080					20309	1773000
		100484	488600							10310	0.5517					25310	88840					20310	1733000
		100485	498500							10311	0.1461					25311	126700					20311	2716000
		100486	508500							10312	0.05006					25312	176800					20312	3680000
		100487	518600							10313	0.02377					25313	237400					20313	3363000
		100488	528800							10314	0.01736					25314	302300					20314	2275000
		100489	538900							10315	0.02137					25315	360300					20315	1595000
		100490	549200							10316	0.06962					25316	399400					20316	1438000
		100491	559400							10317	0.9094					25317	414100					20317	1346000
		100492	569700							10318	25.68					25318	410300					20318	1129000
		100493	579900							10319	856.8					25319	398900					20319	1072000
		100494	590200							10320	20310					25320	386400					20320	1538000
		100495	600400							10321	227100					25321	372300					20321	2614000
		100496	610600							10322	1135000					25322	352600					20322	4188000
		100497	620800							10323	2773000					25323	324600					20323	5778000
		100498	631000							10324	3649000					25324	289600					20324	6559000
		100499	641000							10325	2718000					25325	252100					20325	6033000
		100500	651000							10326	1176000					25326	216700					20326	4470000
		100501	661000							10327	312500					25327	187900					20327	2697000
		100502	670800							10328	59440					25328	169500					20328	1404000
		100503	680500							10329	11470					25329	163900					20329	727200
		100504	690100							10330	3834					25330	173000					20330	488300
		100505	699600							10331	2174					25331	198600					20331	536400
		100506	708900							10332	1440					25332	242800					20332	823200
		100507	718100							10333	994					25333	306700					20333	1382000
		100508	727100							10334	753.8					25334	387900					20334	2063000
		100509	735900							10335	666.9					25335	478500					20335	2549000
		100510	744500							10336	671.8					25336	563100					20336	2834000
		100511	752900							10337	737.3					25337	620400					20337	2929000
		100512	761100							10338	894.1					25338	630600					20338	2787000
		100513	769100							10339	1268					25339	586100					20339	2446000
		100514	776900							10340	2239					25340	496700					20340	1929000
		100515	784400							10341	5084					25341	386300					20341	1613000
		100516	791600							10342	14050					25342	280100					20342	1683000
		100517	798600							10343	42950					25343	193300					20343	1811000
		100518	805300							10344	144600					25344	130700					20344	1850000
		100519	811700							10345	566000					25345	89390					20345	1868000
		100520	817800							10346	2014000					25346	64260					20346	1876000
		100521	823600							10347	4765000					25347	50490					20347	1826000
		100522	829100							10348	6986000					25348	44960					20348	1720000
		100523	834300							10349	6559000					25349	46480					20349	1631000
		100524	839200							10350	4307000					25350	55390					20350	1618000
		100525	843800							10351	2377000					25351	72660					20351	1762000
		100526	848000							10352	1436000					25352	98460					20352	2403000
		100527	851900							10353	1049000					25353	129900					20353	3616000
		100528	855500							10354	815900					25354	158700					20354	4242000
		100529	858700							10355	610700					25355	173700					20355	3399000
		100530	861600							10356	446600					25356	168600					20356	1990000
		100531	864200							10357	343900					25357	147300					20357	964100
		100532	866400							10358	296600					25358	119200					20358	386400
		100533	868200							10359	287600					25359	92860					20359	131900
		100534	869700							10360	299400					25360	71980					20360	49880
		100535	870900							10361	315300					25361	57130					20361	26660
		100536	871700							10362	317500					25362	47610					20362	24030
		100537	872100							10363	295400					25363	42600					20363	38440
		100538	872200							10364	255500					25364	41420					20364	92710
		100539	871900							10365	217200					25365	43560					20365	272000
		100540	871300							10366	199700					25366	48490					20366	543100
		100541	870300							10367	211600					25367	55540					20367	792800
		100542	868900							10368	244700					25368	64000					20368	1123000
		100543	867200							10369	270100					25369	73380					20369	1517000
		100544	865200							10370	253200					25370	83610					20370	1896000
		100545	862800							10371	186600					25371	94970					20371	2437000
		100546	860000							10372	103600					25372	107600					20372	3199000
		100547	857000							10373	44120					25373	120900					20373	4056000
		100548	853500							10374	18240					25374	134100					20374	4659000
		100549	849800							10375	12280					25375	145800					20375	4342000
		100550	845700							10376	13140					25376	155000					20376	3132000
		100551	841300							10377	14520					25377	161500					20377	1960000
		100552	836600							10378	13910					25378	165300					20378	1373000
		100553	831500							10379	11920					25379	165900					20379	1309000
		100554	826200							10380	14950					25380	162800					20380	1416000
		100555	820500							10381	126000					25381	155600					20381	1214000
		100556	814500							10382	868100					25382	144600					20382	805700
		100557	808300							10383	2272000					25383	131100					20383	586900
		100558	801800							10384	2835000					25384	116400					20384	513600
		100559	795000							10385	1842000					25385	101500					20385	465800
		100560	787900							10386	631200					25386	86690					20386	504200
		100561	780500							10387	116700					25387	72010					20387	624200
		100562	772900							10388	16760					25388	57890					20388	734300
		100563	765100							10389	4881					25389	45090					20389	875300
		100564	757000							10390	2016					25390	34360					20390	1265000
		100565	748600							10391	901.7					25391	25980					20391	2010000
		100566	740100							10392	413.4					25392	19760					20392	2817000
		100567	731300							10393	200.6					25393	15320					20393	3270000
		100568	722300							10394	120.3					25394	12330					20394	3414000
		100569	713100							10395	101					25395	10530					20395	3417000
		100570	703700							10396	116.3					25396	9758					20396	3205000
		100571	694200							10397	180					25397	10020					20397	2885000
		100572	684400							10398	413.5					25398	11520					20398	2538000
		100573	674500							10399	1377					25399	14890					20399	2092000
		100574	664500							10400	5499					25400	21440					20400	1664000
		100575	654300							10401	20140					25401	33640					20401	1355000
		100576	644000							10402	50740					25402	55450					20402	1119000
		100577	633600							10403	81480					25403	91980					20403	941700
		100578	623000							10404	85040					25404	148100					20404	850700
		100579	612400							10405	60670					25405	226000					20405	874100
		100580	601600							10406	33160					25406	320400					20406	1216000
		100581	590800							10407	18420					25407	415000					20407	2418000
		100582	580000							10408	14140					25408	488400					20408	3910000
		100583	569000							10409	14690					25409	522400					20409	4382000
		100584	558100							10410	19680					25410	510100					20410	3659000
		100585	547100							10411	35620					25411	460400					20411	2512000
		100586	536100							10412	85960					25412	391300					20412	2196000
		100587	525100							10413	224200					25413	318600					20413	2953000
		100588	514100							10414	488900					25414	251800					20414	3866000
		100589	503200							10415	746300					25415	195300					20415	4166000
		100590	492300							10416	736400					25416	150800					20416	3910000
		100591	481400							10417	457600					25417	117400					20417	3950000
		100592	470500							10418	180600					25418	93010					20418	4604000
		100593	459800							10419	48970					25419	75320					20419	5147000
		100594	449100							10420	12380					25420	62670					20420	4723000
		100595	438500							10421	5814					25421	54000					20421	3424000
		100596	428000							10422	5482					25422	48570					20422	2084000
		100597	417600							10423	7601					25423	45550					20423	1186000
		100598	407400							10424	13520					25424	44030					20424	733400
		100599	397200							10425	28450					25425	43150					20425	623000
		100600	387200							10426	65640					25426	42090					20426	747300
		100601	377400							10427	157500					25427	40250					20427	1036000
		100602	367700							10428	382700					25428	37430					20428	1413000
		100603	358100							10429	909300					25429	33730					20429	1790000
		100604	348700							10430	2012000					25430	29310					20430	2107000
		100605	339500							10431	3946000					25431	24500					20431	2327000
		100606	330500							10432	6581000					25432	19880					20432	2440000
		100607	321700							10433	9131000					25433	16070					20433	2319000
		100608	313000							10434	10530000					25434	13470					20434	1828000
		100609	304500							10435	10270000					25435	12180					20435	1245000
		100610	296200							10436	8701000					25436	12220					20436	881300
		100611	288200							10437	6562000					25437	13700					20437	704500
		100612	280300							10438	4446000					25438	17010					20438	666900
		100613	272600							10439	2695000					25439	23000					20439	761000
		100614	265100							10440	1470000					25440	33130					20440	884400
		100615	257800							10441	763800					25441	49380					20441	927000
		100616	250700							10442	436300					25442	73960					20442	934100
		100617	243800							10443	315500					25443	108300					20443	1088000
		100618	237100							10444	281300					25444	151300					20444	1583000
		100619	230500							10445	271900					25445	196600					20445	2397000
		100620	224200							10446	260400					25446	232700					20446	2895000
		100621	218100							10447	241400					25447	248900					20447	2572000
		100622	212200							10448	221300					25448	240700					20448	2052000
		100623	206400							10449	200200					25449	211300					20449	1925000
		100624	200800							10450	162600					25450	169000					20450	1809000
		100625	195500							10451	103400					25451	124300					20451	1371000
		100626	190300							10452	48250					25452	85190					20452	832700
		100627	185200							10453	32530					25453	55370					20453	442500
		100628	180400							10454	56300					25454	34700					20454	231100
		100629	175700							10455	63820					25455	21500					20455	136400
		100630	171100							10456	33350					25456	13570					20456	107000
		100631	166800							10457	12820					25457	9004					20457	125400
		100632	162600							10458	25480					25458	6441					20458	211300
		100633	158500							10459	80570					25459	5075					20459	385700
		100634	154600							10460	236700					25460	4462					20460	656000
		100635	150800							10461	611400					25461	4391					20461	1319000
		100636	147200							10462	1367000					25462	4811					20462	3101000
		100637	143700							10463	2567000					25463	5805					20463	5850000
		100638	140400							10464	3900000					25464	7635					20464	7906000
		100639	137200							10465	4845000					25465	10840					20465	8136000
		100640	134100							10466	5343000					25466	16350					20466	6984000
		100641	131100							10467	5294000					25467	25350					20467	5359000
		100642	128300							10468	4084000					25468	38840					20468	3850000
		100643	125600							10469	2128000					25469	56620					20469	2692000
		100644	123000							10470	734100					25470	76380					20470	1887000
		100645	120500							10471	200400					25471	94200					20471	1312000
		100646	118100							10472	55460					25472	106000					20472	869500
		100647	115800							10473	17150					25473	109100					20473	568000
		100648	113600							10474	6191					25474	104000					20474	413700
		100649	111500							10475	2901					25475	92520					20475	345700
		100650	109400							10476	1954					25476	76660					20476	300600
		100651	107500							10477	1891					25477	60970					20477	257600
		100652	105700							10478	2626					25478	48260					20478	227900
		100653	103900							10479	6381					25479	38430					20479	223500
		100654	102200							10480	32100					25480	31180					20480	208200
		100655	100600							10481	160500					25481	26100					20481	166100
		100656	99100							10482	512300					25482	22820					20482	177700
		100657	97650							10483	1088000					25483	21140					20483	271100
		100658	96270							10484	1543000					25484	21080					20484	360700
		100659	94960							10485	1400000					25485	22940					20485	398500
		100660	93710							10486	786900					25486	27380					20486	443400
		100661	92530							10487	285200					25487	35670					20487	601400
		100662	91410							10488	87390					25488	49730					20488	1023000
		100663	90340							10489	46970					25489	71940					20489	2156000
		100664	89340							10490	82630					25490	104600					20490	4327000
		100665	88390							10491	182300					25491	148700					20491	6205000
		100666	87490							10492	274700					25492	202400					20492	5898000
		100667	86650							10493	285700					25493	260000					20493	4020000
		100668	85850							10494	320000					25494	311900					20494	2391000
		100669	85100							10495	430000					25495	345100					20495	1441000
		100670	84400							10496	418600					25496	349100					20496	890500
		100671	83750							10497	244600					25497	321100					20497	589200
		100672	83140							10498	95810					25498	268900					20498	429300
		100673	82570							10499	35420					25499	207100					20499	350000
		100674	82040							10500	14360					25500	149300					20500	318900
		100675	81550							10501	6122					25501	102900					20501	321600
		100676	81090							10502	2846					25502	69580					20502	353200
		100677	80680							10503	3125					25503	47160					20503	408100
		100678	80300							10504	21620					25504	32770					20504	474800
		100679	79950							10505	122600					25505	23950					20505	533100
		100680	79640							10506	332500					25506	18980					20506	563300
		100681	79360							10507	496600					25507	16770					20507	564000
		100682	79110							10508	476500					25508	16690					20508	565800
		100683	78890							10509	360100					25509	18490					20509	628700
		100684	78700							10510	275100					25510	22000					20510	811300
		100685	78540							10511	271800					25511	26820					20511	1034000
		100686	78410							10512	482800					25512	32080					20512	1115000
		100687	78310							10513	1335000					25513	36800					20513	1086000
		100688	78230							10514	2875000					25514	40250					20514	1143000
		100689	78180							10515	3668000					25515	42040					20515	1384000
		100690	78160							10516	2640000					25516	42230					20516	1834000
		100691	78150							10517	1053000					25517	41580					20517	2466000
		100692	78180							10518	236200					25518	41300					20518	3089000
		100693	78230							10519	34430					25519	42570					20519	3359000
		100694	78300							10520	4342					25520	46620					20520	3063000
		100695	78390							10521	860.7					25521	55240					20521	2378000
		100696	78510							10522	1022					25522	70670					20522	1703000
		100697	78650							10523	2914					25523	95450					20523	1254000
		100698	78810							10524	5278					25524	132800					20524	1019000
		100699	78990							10525	5158					25525	186000					20525	944200
		100700	79190							10526	2608					25526	255900					20526	1025000
		100701	79420							10527	628.3					25527	336500					20527	1306000
		100702	79660							10528	70.15					25528	413400					20528	1776000
		100703	79930							10529	4.689					25529	465200					20529	2340000
		100704	80220							10530	0.4707					25530	470400					20530	3011000
		100705	80530							10531	0.2438					25531	422700					20531	3957000
		100706	80850							10532	0.5126					25532	338300					20532	5187000
		100707	81200							10533	2.207					25533	244900					20533	6215000
		100708	81570							10534	11.48					25534	164000					20534	6346000
		100709	81960							10535	58.04					25535	104400					20535	5428000
		100710	82380							10536	259.4					25536	65040					20536	4007000
		100711	82810							10537	948.7					25537	40720					20537	2761000
		100712	83260							10538	2825					25538	26160					20538	1946000
		100713	83730							10539	7585					25539	17490					20539	1406000
		100714	84230							10540	20800					25540	12350					20540	1006000
		100715	84750							10541	56590					25541	9366					20541	782900
		100716	85290							10542	136100					25542	7759					20542	797900
		100717	85850							10543	273100					25543	7093					20543	1093000
		100718	86430							10544	434900					25544	7177					20544	1848000
		100719	87040							10545	522500					25545	7981					20545	3517000
		100720	87670							10546	475800					25546	9586					20546	5920000
		100721	88320							10547	354500					25547	12160					20547	7722000
		100722	89000							10548	226600					25548	16000					20548	8156000
		100723	89700							10549	112000					25549	21530					20549	7884000
		100724	90430							10550	36040					25550	29170					20550	7622000
		100725	91180							10551	7590					25551	39150					20551	7280000
		100726	91960							10552	2393					25552	50910					20552	6330000
		100727	92760							10553	1690					25553	62920					20553	4539000
		100728	93590							10554	1421					25554	72700					20554	2524000
		100729	94450							10555	1187					25555	77830					20555	1308000
		100730	95340							10556	1372					25556	77520					20556	1306000
		100731	96250							10557	12470					25557	73410					20557	2034000
		100732	97190							10558	155500					25558	68200					20558	2504000
		100733	98170							10559	731700					25559	63980					20559	2084000
		100734	99170							10560	1425000					25560	61800					20560	1165000
		100735	100200							10561	1298000					25561	61870					20561	491800
		100736	101300							10562	543500					25562	63680					20562	232100
		100737	102400							10563	88720					25563	66410					20563	180300
		100738	103500							10564	5762					25564	69200					20564	227700
		100739	104700							10565	253.4					25565	71270					20565	421300
		100740	105900							10566	19.98					25566	71900					20566	823700
		100741	107100							10567	9.338					25567	70610					20567	1221000
		100742	108400							10568	25.87					25568	67650					20568	1349000
		100743	109700							10569	98.75					25569	63920					20569	1259000
		100744	111000							10570	241.2					25570	60390					20570	1033000
		100745	112400							10571	301.6					25571	57650					20571	861400
		100746	113800							10572	178.2					25572	55820					20572	964000
		100747	115300							10573	42.04					25573	54320					20573	1112000
		100748	116800							10574	3.334					25574	52030					20574	981700
		100749	118300							10575	2.008					25575	47700					20575	625300
		100750	119900							10576	2.305					25576	40790					20576	300700
		100751	121500							10577	1.851					25577	32070					20577	131800
		100752	123200							10578	1.011					25578	23270					20578	70640
		100753	124900							10579	0.4075					25579	15870					20579	50770
		100754	126700							10580	0.153					25580	10440					20580	47480
		100755	128500							10581	0.07157					25581	6825					20581	74020
		100756	130400							10582	0.06645					25582	4546					20582	304100
		100757	132300							10583	2.216					25583	3171					20583	1654000
		100758	134300							10584	103					25584	2386					20584	4721000
		100759	136300							10585	1764					25585	1992					20585	6870000
		100760	138400							10586	10650					25586	1866					20586	5476000
		100761	140500							10587	28290					25587	1953					20587	2626000
		100762	142700							10588	43650					25588	2260					20588	946200
		100763	145000							10589	55900					25589	2862					20589	384000
		100764	147300							10590	115100					25590	3934					20590	244900
		100765	149700							10591	294600					25591	5807					20591	226200
		100766	152100							10592	506400					25592	9048					20592	247100
		100767	154600							10593	531600					25593	14650					20593	279500
		100768	157200							10594	378400					25594	24390					20594	305400
		100769	159800							10595	235600					25595	41220					20595	311900
		100770	162500							10596	160200					25596	69420					20596	304800
		100771	165300							10597	111200					25597	113900					20597	328100
		100772	168100							10598	72180					25598	178100					20598	471700
		100773	171000							10599	45620					25599	260200					20599	843800
		100774	174000							10600	32210					25600	352100					20600	1455000
		100775	177100							10601	32390					25601	440000					20601	2088000
		100776	180300							10602	57840					25602	507400					20602	2561000
		100777	183500							10603	125000					25603	540700					20603	3102000
		100778	186800							10604	193000					25604	536100					20604	3884000
		100779	190200							10605	177000					25605	499200					20605	4451000
		100780	193700							10606	90610					25606	442500					20606	4365000
		100781	197200							10607	24700					25607	380400					20607	3820000
		100782	200900							10608	3640					25608	322700					20608	3144000
		100783	204600							10609	314.1					25609	272700					20609	2488000
		100784	208400							10610	19.77					25610	230800					20610	2006000
		100785	212300							10611	1.315					25611	197700					20611	1807000
		100786	216300							10612	0.1494					25612	173300					20612	1825000
		100787	220400							10613	0.05491					25613	156200					20613	1828000
		100788	224600							10614	0.09604					25614	144500					20614	1635000
		100789	228800							10615	0.4674					25615	136200					20615	1329000
		100790	233200							10616	8.764					25616	130200					20616	1108000
		100791	237600							10617	388.1					25617	126200					20617	1090000
		100792	242200							10618	8888					25618	124900					20618	1393000
		100793	246800							10619	65090					25619	125800					20619	2204000
		100794	251600							10620	198500					25620	127300					20620	3641000
		100795	256400							10621	389300					25621	127300					20621	5578000
		100796	261300							10622	723700					25622	124200					20622	7546000
		100797	266400							10623	1262000					25623	118300					20623	8815000
		100798	271500							10624	1628000					25624	110500					20624	8922000
		100799	276700							10625	1420000					25625	101000					20625	8166000
		100800	282000							10626	854800					25626	88730					20626	7190000
		100801	287400							10627	387100					25627	73530					20627	6297000
		100802	292900							10628	212900					25628	57520					20628	5433000
		100803	298500							10629	303700					25629	43330					20629	4564000
		100804	304200							10630	425800					25630	32180					20630	3817000
		100805	310000							10631	329600					25631	23960					20631	3372000
		100806	315900							10632	121000					25632	18230					20632	3343000
		100807	321900							10633	16600					25633	14610					20633	3669000
		100808	327900							10634	1032					25634	12970					20634	4035000
		100809	334100							10635	149.8					25635	13360					20635	4066000
		100810	340300							10636	114.1					25636	16160					20636	3649000
		100811	346600							10637	125.8					25637	22410					20637	3056000
		100812	353000							10638	126.9					25638	34360					20638	2710000
		100813	359500							10639	108.7					25639	56220					20639	2707000
		100814	366100							10640	79.33					25640	94570					20640	2681000
		100815	372700							10641	51.34					25641	157100					20641	2306000
		100816	379400							10642	30.16					25642	247900					20642	1700000
		100817	386200							10643	15.71					25643	360500					20643	1208000
		100818	393000							10644	7.079					25644	474800					20644	988000
		100819	399900							10645	2.927					25645	561200					20645	993100
		100820	406900							10646	1.472					25646	592700					20646	1142000
		100821	413900							10647	1.212					25647	556700					20647	1417000
		100822	421000							10648	1.138					25648	461900					20648	1871000
		100823	428100							10649	0.8326					25649	338000					20649	2492000
		100824	435300							10650	0.4336					25650	221200					20650	3171000
		100825	442500							10651	0.1704					25651	134100					20651	3862000
		100826	449800							10652	0.05923					25652	79540					20652	4541000
		100827	457100							10653	0.02321					25653	49210					20653	5059000
		100828	464400							10654	0.02487					25654	33990					20654	5013000
		100829	471800							10655	0.2174					25655	27720					20655	4208000
		100830	479200							10656	4.544					25656	27120					20656	3346000
		100831	486700							10657	110.2					25657	30840					20657	3211000
		100832	494100							10658	2165					25658	38700					20658	3755000
		100833	501600							10659	25180					25659	51100					20659	4734000
		100834	509100							10660	141700					25660	68510					20660	6345000
		100835	516600							10661	370600					25661	91110					20661	8807000
		100836	524100							10662	486900					25662	118300					20662	11160000
		100837	531600							10663	330100					25663	148700					20663	11440000
		100838	539100							10664	111400					25664	181200					20664	9117000
		100839	546600							10665	17370					25665	215300					20665	5876000
		100840	554100							10666	1313					25666	250900					20666	3365000
		100841	561600							10667	298.3					25667	289000					20667	1917000
		100842	569100							10668	1748					25668	331100					20668	1362000
		100843	576500							10669	11840					25669	377600					20669	1641000
		100844	583900							10670	41520					25670	427300					20670	2469000
		100845	591200							10671	69200					25671	476500					20671	3162000
		100846	598500							10672	56640					25672	523100					20672	3185000
		100847	605800							10673	21830					25673	567200					20673	2618000
		100848	613000							10674	3348					25674	606700					20674	1882000
		100849	620100							10675	189.5					25675	637200					20675	1325000
		100850	627100							10676	5.33					25676	651400					20676	1173000
		100851	634100							10677	0.3428					25677	639500					20677	1561000
		100852	641000							10678	0.6514					25678	595900					20678	2172000
		100853	647800							10679	5.798					25679	524900					20679	2308000
		100854	654500							10680	47.32					25680	439800					20680	2104000
		100855	661000							10681	274.7					25681	354900					20681	2333000
		100856	667500							10682	1217					25682	278700					20682	2968000
		100857	673800							10683	6657					25683	213900					20683	3516000
		100858	680000							10684	49150					25684	161200					20684	3732000
		100859	686000							10685	196200					25685	119800					20685	3553000
		100860	691900							10686	354200					25686	88450					20686	3062000
		100861	697700							10687	307600					25687	65430					20687	2506000
		100862	703200							10688	126300					25688	48820					20688	2101000
		100863	708700							10689	21890					25689	37290					20689	1878000
		100864	713900							10690	1759					25690	29820					20690	1822000
		100865	718900							10691	115.3					25691	25630					20691	1943000
		100866	723700							10692	11.01					25692	24280					20692	2172000
		100867	728400							10693	1.883					25693	25730					20693	2349000
		100868	732800							10694	0.7456					25694	30580					20694	2373000
		100869	737000							10695	0.64					25695	40630					20695	2362000
		100870	741000							10696	0.7483					25696	59520					20696	2555000
		100871	744800							10697	0.8916					25697	93370					20697	3005000
		100872	748300							10698	0.9672					25698	150900					20698	3474000
		100873	751600							10699	0.8595					25699	241900					20699	3757000
		100874	754700							10700	0.6984					25700	374100					20700	3930000
		100875	757500							10701	1.296					25701	546500					20701	4171000
		100876	760100							10702	5.119					25702	744300					20702	4528000
		100877	762400							10703	18.97					25703	935100					20703	4932000
		100878	764400							10704	52.29					25704	1076000					20704	5283000
		100879	766200							10705	105.2					25705	1130000					20705	5321000
		100880	767800							10706	187.6					25706	1086000					20706	4778000
		100881	769100							10707	447.1					25707	967600					20707	3884000
		100882	770100							10708	1479					25708	820400					20708	3209000
		100883	770900							10709	4122					25709	682800					20709	2978000
		100884	771300							10710	7936					25710	574100					20710	2926000
		100885	771600							10711	11210					25711	500400					20711	2733000
		100886	771500							10712	12570					25712	463100					20712	2508000
		100887	771200							10713	11380					25713	460400					20713	2641000
		100888	770700							10714	8360					25714	488400					20714	3343000
		100889	769900							10715	5085					25715	542700					20715	4696000
		100890	768800							10716	2605					25716	615000					20716	6397000
		100891	767500							10717	1143					25717	690000					20717	7225000
		100892	765900							10718	449.9					25718	746600					20718	6024000
		100893	764100							10719	173.5					25719	765900					20719	3540000
		100894	762100							10720	74.25					25720	741900					20720	1608000
		100895	759800							10721	39.21					25721	682600					20721	737500
		100896	757200							10722	27.46					25722	603000					20722	383500
		100897	754500							10723	26.63					25723	518200					20723	292600
		100898	751500							10724	34.39					25724	439800					20724	446300
		100899	748300							10725	55.12					25725	375700					20725	787800
		100900	744800							10726	103.5					25726	330600					20726	1150000
		100901	741200							10727	202.2					25727	308000					20727	1302000
		100902	737400							10728	359.5					25728	310300					20728	1186000
		100903	733300							10729	545.9					25729	337500					20729	962700
		100904	729100							10730	703.2					25730	386600					20730	883200
		100905	724600							10731	725.2					25731	450900					20731	1203000
		100906	720000							10732	537.8					25732	522500					20732	1948000
		100907	715200							10733	278					25733	596300					20733	2668000
		100908	710200							10734	200.1					25734	672200					20734	2933000
		100909	705000							10735	644.2					25735	751900					20735	2901000
		100910	699700							10736	1722					25736	833800					20736	2715000
		100911	694200							10737	2349					25737	909400					20737	2149000
		100912	688500							10738	1615					25738	964700					20738	1369000
		100913	682700							10739	539.1					25739	984200					20739	845700
		100914	676800							10740	89.15					25740	959100					20740	687200
		100915	670700							10741	26.29					25741	893800					20741	763300
		100916	664500							10742	39.42					25742	800900					20742	992100
		100917	658100							10743	64.01					25743	695000					20743	1327000
		100918	651700							10744	84.25					25744	587400					20744	1688000
		100919	645100							10745	87.59					25745	485700					20745	1964000
		100920	638400							10746	74.58					25746	395500					20746	2045000
		100921	631600							10747	55.71					25747	320900					20747	1870000
		100922	624800							10748	38.24					25748	264400					20748	1576000
		100923	617800							10749	30.01					25749	225200					20749	1508000
		100924	610800							10750	62.54					25750	202100					20750	1959000
		100925	603700							10751	245.5					25751	193800					20751	2906000
		100926	596500							10752	1413					25752	200000					20752	3930000
		100927	589300							10753	7355					25753	221900					20753	4414000
		100928	582000							10754	19540					25754	262200					20754	4104000
		100929	574700							10755	26200					25755	325500					20755	3333000
		100930	567400							10756	18420					25756	415300					20756	2474000
		100931	560000							10757	6955					25757	529600					20757	1669000
		100932	552600							10758	1579					25758	655200					20758	1014000
		100933	545100							10759	308.1					25759	765300					20759	576900
		100934	537700							10760	109.5					25760	827200					20760	341700
		100935	530200							10761	112.7					25761	816200					20761	252000
		100936	522800							10762	187.8					25762	731700					20762	288200
		100937	515300							10763	416.8					25763	600700					20763	600400
		100938	507900							10764	1412					25764	459600					20764	1682000
		100939	500500							10765	11430					25765	334800					20765	3274000
		100940	493100							10766	125000					25766	237000					20766	4137000
		100941	485700							10767	755500					25767	166100					20767	4111000
		100942	478400							10768	2046000					25768	118400					20768	4012000
		100943	471100							10769	2675000					25769	88750					20769	4294000
		100944	463900							10770	1720000					25770	72420					20770	4920000
		100945	456700							10771	499300					25771	65850					20771	5383000
		100946	449600							10772	51950					25772	67350					20772	5362000
		100947	442500							10773	1967					25773	76640					20773	5172000
		100948	435500							10774	46.28					25774	94320					20774	5049000
		100949	428600							10775	1.827					25775	121000					20775	4838000
		100950	421700							10776	1.451					25776	155800					20776	4382000
		100951	414900							10777	6.753					25777	194300					20777	3707000
		100952	408200							10778	53.79					25778	228100					20778	2967000
		100953	401600							10779	545.2					25779	246000					20779	2215000
		100954	395000							10780	6327					25780	240600					20780	1505000
		100955	388600							10781	106200					25781	212900					20781	1091000
		100956	382200							10782	1003000					25782	171600					20782	1229000
		100957	375900							10783	2990000					25783	128100					20783	2194000
		100958	369800							10784	3614000					25784	90570					20784	3982000
		100959	363700							10785	1780000					25785	62560					20785	5094000
		100960	357700							10786	258900					25786	43520					20786	4139000
		100961	351800							10787	5891					25787	31360					20787	2370000
		100962	346100							10788	35.18					25788	24040					20788	1321000
		100963	340400							10789	0.3819					25789	20060					20789	843700
		100964	334800							10790	0.01565					25790	18590					20790	541600
		100965	329400							10791	0.001375					25791	19470					20791	360800
		100966	324000							10792	0.002434					25792	23300					20792	289600
		100967	318800							10793	0.1142					25793	31750					20793	292800
		100968	313700							10794	9.134					25794	48280					20794	315800
		100969	308600							10795	463.2					25795	79000					20795	326400
		100970	303700							10796	7390					25796	132700					20796	389200
		100971	298900							10797	34990					25797	218200					20797	602100
		100972	294300							10798	63300					25798	338300					20798	907000
		100973	289700							10799	49800					25799	482000					20799	1267000
		100974	285200							10800	15450					25800	620200					20800	1733000
		100975	280800							10801	894.1					25801	714600					20801	1932000
		100976	276600							10802	6.996					25802	739500					20802	1612000
		100977	272400							10803	2.949					25803	694900					20803	1394000
		100978	268400							10804	9.379					25804	601700					20804	1696000
		100979	264400							10805	32.66					25805	489800					20805	2061000
		100980	260500							10806	121.8					25806	384300					20806	2131000
		100981	256800							10807	482.1					25807	297600					20807	2097000
		100982	253100							10808	1983					25808	231500					20808	2078000
		100983	249500							10809	7095					25809	184200					20809	1952000
		100984	246100							10810	18000					25810	153700					20810	1699000
		100985	242700							10811	31310					25811	136900					20811	1430000
		100986	239400							10812	43810					25812	131100					20812	1167000
		100987	236200							10813	57600					25813	134300					20813	863700
		100988	233100							10814	62770					25814	145700					20814	576800
		100989	230000							10815	46840					25815	164500					20815	405700
		100990	227100							10816	22650					25816	190500					20816	386800
		100991	224200							10817	7964					25817	223500					20817	529100
		100992	221400							10818	3028					25818	262200					20818	891600
		100993	218700							10819	2486					25819	303600					20819	1393000
		100994	216000							10820	4569					25820	345000					20820	1703000
		100995	213400							10821	9695					25821	384800					20821	1716000
		100996	210900							10822	17830					25822	423800					20822	1644000
		100997	208500							10823	29130					25823	465600					20823	1760000
		100998	206100							10824	45610					25824	514500					20824	2310000
		100999	203800							10825	64380					25825	571700					20825	2962000
		101000	201600							10826	71680					25826	635800					20826	2968000
		101001	199400							10827	58560					25827	704800					20827	2262000
		101002	197300							10828	35350					25828	774600					20828	1415000
		101003	195200							10829	17280					25829	836300					20829	808800
		101004	193200							10830	8418					25830	880300					20830	483400
		101005	191200							10831	4940					25831	903000					20831	365400
		101006	189300							10832	3301					25832	908200					20832	357300
		101007	187500							10833	2249					25833	900400					20833	353000
		101008	185700							10834	1519					25834	880100					20834	305600
		101009	183900							10835	1044					25835	845300					20835	259100
		101010	182200							10836	765.1					25836	798900					20836	285400
		101011	180500							10837	612.1					25837	749600					20837	433600
		101012	178900							10838	523.9					25838	704400					20838	722100
		101013	177400							10839	454.5					25839	668700					20839	1125000
		101014	175800							10840	464.2					25840	646300					20840	1460000
		101015	174300							10841	1885					25841	637100					20841	1826000
		101016	172900							10842	11190					25842	635900					20842	2885000
		101017	171500							10843	33670					25843	632400					20843	4946000
		101018	170100							10844	59770					25844	613900					20844	7664000
		101019	168800							10845	87970					25845	571300					20845	10750000
		101020	167500							10846	154200					25846	500800					20846	13540000
		101021	166200							10847	302600					25847	407100					20847	13550000
		101022	165000							10848	553900					25848	305400					20848	9309000
		101023	163800							10849	923500					25849	213000					20849	4117000
		101024	162600							10850	1303000					25850	140700					20850	1461000
		101025	161500							10851	1323000					25851	90690					20851	767100
		101026	160300							10852	844400					25852	58680					20852	544800
		101027	159300							10853	307400					25853	39190					20853	402500
		101028	158200							10854	58490					25854	27850					20854	320100
		101029	157200							10855	5543					25855	21730					20855	345400
		101030	156200							10856	353.2					25856	19090					20856	511000
		101031	155200							10857	44.12					25857	19230					20857	736500
		101032	154200							10858	13.56					25858	22330					20858	1032000
		101033	153300							10859	5.155					25859	29560					20859	1541000
		101034	152400							10860	2.351					25860	43400					20860	2244000
		101035	151500							10861	1.468					25861	67920					20861	2978000
		101036	150700							10862	1.445					25862	108600					20862	3508000
		101037	149800							10863	2.526					25863	170300					20863	3762000
		101038	149000							10864	7.975					25864	253700					20864	4227000
		101039	148200							10865	40.48					25865	351200					20865	4916000
		101040	147500							10866	297.7					25866	446400					20866	4655000
		101041	146700							10867	4021					25867	519000					20867	3144000
		101042	146000							10868	88060					25868	553000					20868	1675000
		101043	145300							10869	1145000					25869	544800					20869	947000
		101044	144600							10870	5039000					25870	503900					20870	685500
		101045	143900							10871	8465000					25871	446800					20871	646500
		101046	143300							10872	6107000					25872	389600					20872	751700
		101047	142600							10873	1766000					25873	343700					20873	967500
		101048	142000							10874	174600					25874	314900					20874	1228000
		101049	141400							10875	79540					25875	304800					20875	1420000
		101050	140900							10876	164900					25876	312900					20876	1458000
		101051	140300							10877	388100					25877	337400					20877	1399000
		101052	139800							10878	893900					25878	375000					20878	1419000
		101053	139200							10879	1867000					25879	422400					20879	1661000
		101054	138700							10880	3333000					25880	473800					20880	2059000
		101055	138300							10881	4875000					25881	518600					20881	2397000
		101056	137800							10882	5731000					25882	542000					20882	2679000
		101057	137300							10883	5434000					25883	534200					20883	2986000
		101058	136900							10884	4222000					25884	496300					20884	3076000
		101059	136500							10885	2746000					25885	438800					20885	2809000
		101060	136100							10886	1564000					25886	376100					20886	2572000
		101061	135700							10887	885200					25887	320400					20887	2674000
		101062	135300							10888	602300					25888	278800					20888	2948000
		101063	134900							10889	484200					25889	252900					20889	3097000
		101064	134600							10890	367700					25890	240800					20890	3098000
		101065	134200							10891	225600					25891	239800					20891	3129000
		101066	133900							10892	106300					25892	248200					20892	3253000
		101067	133600							10893	38880					25893	265400					20893	3309000
		101068	133300							10894	11630					25894	289700					20894	3103000
		101069	133000							10895	3066					25895	317500					20895	2701000
		101070	132700							10896	766					25896	344500					20896	2252000
		101071	132400							10897	195.8					25897	367700					20897	1710000
		101072	132100							10898	55.79					25898	388400					20898	1093000
		101073	131800							10899	19.74					25899	409300					20899	652300
		101074	131600							10900	10.09					25900	430800					20900	434900
		101075	131300							10901	8.093					25901	451100					20901	317500
		101076	131000							10902	9.946					25902	470000					20902	407300
		101077	130800							10903	17.42					25903	489800					20903	920300
		101078	130500							10904	37.23					25904	511400					20904	1886000
		101079	130300							10905	81.87					25905	533700					20905	2705000
		101080	130000							10906	160.5					25906	554900					20906	2554000
		101081	129800							10907	254.3					25907	571500					20907	1699000
		101082	129500							10908	309.4					25908	579700					20908	1323000
		101083	129300							10909	292.4					25909	575900					20909	1922000
		101084	129100							10910	244.9					25910	557200					20910	2529000
		101085	128800							10911	225.3					25911	524100					20911	2118000
		101086	128600							10912	222.4					25912	478800					20912	1121000
		101087	128300							10913	194.5					25913	424500					20913	426100
		101088	128100							10914	140.8					25914	366300					20914	156700
		101089	127800							10915	86.4					25915	308900					20915	81140
		101090	127600							10916	45.57					25916	256300					20916	94410
		101091	127300							10917	20.61					25917	212400					20917	178200
		101092	127100							10918	8.094					25918	178500					20918	286800
		101093	126800							10919	2.862					25919	154200					20919	383100
		101094	126600							10920	0.9568					25920	138400					20920	590900
		101095	126300							10921	0.3136					25921	129600					20921	1277000
		101096	126000							10922	0.1051					25922	126200					20922	2674000
		101097	125800							10923	0.03787					25923	127100					20923	4016000
		101098	125500							10924	0.01441					25924	131200					20924	4316000
		101099	125200							10925	0.005326					25925	137700					20925	4064000
		101100	124900							10926	0.00188					25926	145600					20926	4059000
		101101	124600							10927	0.0007291					25927	153500					20927	3938000
		101102	124300							10928	0.0004508					25928	158900					20928	3341000
		101103	124000							10929	0.001853					25929	159500					20929	2647000
		101104	123700							10930	0.05801					25930	152900					20930	2299000
		101105	123300							10931	1.869					25931	139300					20931	2429000
		101106	123000							10932	32.66					25932	121000					20932	2984000
		101107	122600							10933	235.7					25933	102200					20933	3740000
		101108	122200							10934	824.6					25934	85970					20934	4116000
		101109	121900							10935	2322					25935	73720					20935	3588000
		101110	121500							10936	12820					25936	65430					20936	2506000
		101111	121000							10937	88290					25937	60640					20937	1705000
		101112	120600							10938	277400					25938	58850					20938	1566000
		101113	120200							10939	404400					25939	59640					20939	1763000
		101114	119700							10940	293400					25940	62940					20940	1676000
		101115	119200							10941	110000					25941	69150					20941	1207000
		101116	118700							10942	23840					25942	78910					20942	735600
		101117	118200							10943	3523					25943	92910					20943	424100
		101118	117700							10944	454.1					25944	111100					20944	234000
		101119	117100							10945	65.14					25945	132100					20945	136600
		101120	116600							10946	14.26					25946	153600					20946	121900
		101121	116000							10947	7.551					25947	173500					20947	210400
		101122	115400							10948	11.04					25948	191000					20948	412000
		101123	114800							10949	31.61					25949	207100					20949	684200
		101124	114200							10950	128.4					25950	223600					20950	1004000
		101125	113500							10951	601					25951	242200					20951	1485000
		101126	112900							10952	2771					25952	263000					20952	2255000
		101127	112200							10953	11410					25953	283800					20953	3141000
		101128	111500							10954	39620					25954	300600					20954	3756000
		101129	110800							10955	111000					25955	307900					20955	4034000
		101130	110100							10956	239200					25956	301500					20956	4266000
		101131	109400							10957	382400					25957	281200					20957	4569000
		101132	108600							10958	444900					25958	249800					20958	4927000
		101133	107900							10959	377600					25959	212400					20959	5331000
		101134	107100							10960	238300					25960	174200					20960	5558000
		101135	106400							10961	115900					25961	139200					20961	5369000
		101136	105600							10962	45660					25962	110100					20962	4812000
		101137	104800							10963	15670					25963	88580					20963	4124000
		101138	104000							10964	5199					25964	74540					20964	3594000
		101139	103200							10965	1879					25965	67360					20965	3478000
		101140	102400							10966	996.5					25966	66620					20966	3873000
		101141	101500							10967	3205					25967	72220					20967	4736000
		101142	100700							10968	28640					25968	84510					20968	6066000
		101143	99890							10969	157800					25969	104200					20969	7896000
		101144	99060							10970	467700					25970	133000					20970	9975000
		101145	98230							10971	829200					25971	174300					20971	11400000
		101146	97410							10972	992200					25972	235200					20972	11140000
		101147	96580							10973	945600					25973	326300					20973	9357000
		101148	95750							10974	939200					25974	459100					20974	7289000
		101149	94930							10975	1267000					25975	639700					20975	5773000
		101150	94110							10976	2129000					25976	860300					20976	4808000
		101151	93300							10977	3185000					25977	1090000					20977	4168000
		101152	92480							10978	3460000					25978	1275000					20978	3728000
		101153	91680							10979	2596000					25979	1350000					20979	3379000
		101154	90880							10980	1386000					25980	1284000					20980	3059000
		101155	90090							10981	550700					25981	1096000					20981	2889000
		101156	89300							10982	161700					25982	846700					20982	3046000
		101157	88520							10983	36780					25983	605400					20983	3499000
		101158	87750							10984	14860					25984	412700					20984	3927000
		101159	87000							10985	25250					25985	276100					20985	4024000
		101160	86250							10986	51500					25986	186100					20986	3867000
		101161	85510							10987	118900					25987	129800					20987	3794000
		101162	84780							10988	402300					25988	95660					20988	4010000
		101163	84070							10989	2192000					25989	75900					20989	4590000
		101164	83370							10990	4292000					25990	65400					20990	5602000
		101165	82680							10991	3346000					25991	61140					20991	6545000
		101166	82000							10992	1068000					25992	61380					20992	6526000
		101167	81340							10993	150400					25993	65000					20993	5622000
		101168	80690							10994	11190					25994	71690					20994	4754000
		101169	80060							10995	829.3					25995	81930					20995	4294000
		101170	79440							10996	119.3					25996	96620					20996	3725000
		101171	78830							10997	51.63					25997	116200					20997	2706000
		101172	78240							10998	42.19					25998	139300					20998	1801000
		101173	77660							10999	42.17					25999	162800					20999	1622000
		101174	77100							11000	46.24					26000	183500					21000	2117000
		101175	76560							11001	53					26001	198800					21001	2787000
		101176	76030							11002	63.34					26002	207600					21002	3115000
		101177	75520							11003	84.99					26003	210400					21003	3033000
		101178	75020							11004	150.4					26004	208700					21004	2695000
		101179	74540							11005	453.5					26005	203700					21005	2079000
		101180	74070							11006	1778					26006	195900					21006	1347000
		101181	73620							11007	4855					26007	187000					21007	901600
		101182	73190							11008	7925					26008	178500					21008	979900
		101183	72770							11009	7999					26009	171500					21009	1575000
		101184	72380							11010	5424					26010	166400					21010	2508000
		101185	72000							11011	2855					26011	164700					21011	3493000
		101186	71630							11012	1546					26012	168700					21012	4203000
		101187	71290							11013	1714					26013	181800					21013	4323000
		101188	70960							11014	5197					26014	206100					21014	3778000
		101189	70660							11015	20200					26015	242500					21015	2879000
		101190	70370							11016	64730					26016	291100					21016	2013000
		101191	70100							11017	147600					26017	350700					21017	1361000
		101192	69860							11018	233400					26018	416300					21018	987000
		101193	69630							11019	263500					26019	478600					21019	969400
		101194	69420							11020	225100					26020	526900					21020	1165000
		101195	69240							11021	153900					26021	555300					21021	1236000
		101196	69070							11022	85700					26022	564500					21022	1205000
		101197	68930							11023	37630					26023	560800					21023	1176000
		101198	68810							11024	12540					26024	550400					21024	1068000
		101199	68710							11025	3179					26025	533200					21025	1040000
		101200	68640							11026	641.3					26026	505500					21026	1316000
		101201	68590							11027	111.9					26027	465300					21027	1742000
		101202	68560							11028	19.88					26028	411900					21028	1847000
		101203	68550							11029	4.3					26029	348300					21029	1449000
		101204	68570							11030	1.15					26030	280600					21030	915000
		101205	68620							11031	0.3679					26031	215700					21031	599500
		101206	68680							11032	0.1524					26032	159100					21032	510800
		101207	68780							11033	0.1084					26033	113600					21033	516300
		101208	68900							11034	0.2154					26034	79600					21034	515700
		101209	69040							11035	1.208					26035	55780					21035	528600
		101210	69210							11036	11.63					26036	40020					21036	1012000
		101211	69400							11037	128.7					26037	29960					21037	3048000
		101212	69630							11038	1233					26038	23660					21038	5587000
		101213	69880							11039	8387					26039	19890					21039	5217000
		101214	70150							11040	36290					26040	17990					21040	2467000
		101215	70460							11041	95390					26041	17630					21041	808600
		101216	70790							11042	152200					26042	18790					21042	703500
		101217	71150							11043	149900					26043	21760					21043	1063000
		101218	71540							11044	93020					26044	27030					21044	1429000
		101219	71960							11045	37840					26045	35130					21045	1522000
		101220	72400							11046	10990					26046	46350					21046	1264000
		101221	72880							11047	2611					26047	60630					21047	832900
		101222	73390							11048	700.5					26048	77310					21048	476900
		101223	73930							11049	465					26049	94860					21049	300900
		101224	74500							11050	682.8					26050	111900					21050	243000
		101225	75100							11051	971					26051	128200					21051	211300
		101226	75730							11052	948.8					26052	145400					21052	180300
		101227	76400							11053	572					26053	166400					21053	214700
		101228	77100							11054	202.8					26054	194100					21054	573600
		101229	77830							11055	42.65					26055	228600					21055	1449000
		101230	78600							11056	6.181					26056	264900					21056	2457000
		101231	79400							11057	0.7978					26057	295200					21057	3009000
		101232	80230							11058	0.1434					26058	314800					21058	2910000
		101233	81100							11059	0.0602					26059	325300					21059	2381000
		101234	82010							11060	0.04914					26060	333400					21060	1865000
		101235	82960							11061	0.05229					26061	347800					21061	1573000
		101236	83940							11062	0.07111					26062	374200					21062	1411000
		101237	84950							11063	0.1452					26063	412000					21063	1332000
		101238	86010							11064	0.4856					26064	451300					21064	1370000
		101239	87110							11065	2.517					26065	478300					21065	1524000
		101240	88250							11066	17.42					26066	482400					21066	1747000
		101241	89420							11067	131.1					26067	462200					21067	1930000
		101242	90640							11068	888.7					26068	424100					21068	1968000
		101243	91900							11069	4945					26069	376000					21069	1916000
		101244	93210							11070	22530					26070	325300					21070	2011000
		101245	94550							11071	87960					26071	278100					21071	2273000
		101246	95950							11072	296600					26072	238900					21072	2508000
		101247	97380							11073	802300					26073	210300					21073	2648000
		101248	98870							11074	1589000					26074	191400					21074	2398000
		101249	100400							11075	2172000					26075	179900					21075	1712000
		101250	102000							11076	1992000					26076	173300					21076	1211000
		101251	103600							11077	1211000					26077	169800					21077	1080000
		101252	105200							11078	487800					26078	168000					21078	1125000
		101253	107000							11079	133200					26079	166800					21079	1383000
		101254	108700							11080	26430					26080	165100					21080	1792000
		101255	110600							11081	4448					26081	161700					21081	2028000
		101256	112400							11082	824.1					26082	155700					21082	1846000
		101257	114400							11083	236.4					26083	146900					21083	1415000
		101258	116300							11084	98.65					26084	135900					21084	1201000
		101259	118400							11085	34.92					26085	124800					21085	1655000
		101260	120500							11086	8.431					26086	115900					21086	2956000
		101261	122600							11087	2.25					26087	111100					21087	4561000
		101262	124800							11088	1.188					26088	112200					21088	5427000
		101263	127100							11089	1.399					26089	120000					21089	5306000
		101264	129400							11090	4.811					26090	135000					21090	5116000
		101265	131700							11091	45.99					26091	156100					21091	5820000
		101266	134100							11092	672.2					26092	180500					21092	7644000
		101267	136600							11093	9418					26093	203500					21093	10190000
		101268	139100							11094	100200					26094	220000					21094	12640000
		101269	141700							11095	687600					26095	226400					21095	13850000
		101270	144300							11096	2649000					26096	221600					21096	13270000
		101271	147000							11097	5469000					26097	206800					21097	11870000
		101272	149700							11098	6206000					26098	184500					21098	11370000
		101273	152500							11099	3951000					26099	157700					21099	11730000
		101274	155400							11100	1499000					26100	129200					21100	10730000
		101275	158200							11101	475000					26101	101100					21101	7667000
		101276	161200							11102	215300					26102	75410					21102	4412000
		101277	164200							11103	121800					26103	53410					21103	2304000
		101278	167200							11104	67580					26104	35800					21104	1286000
		101279	170300							11105	37110					26105	22720					21105	908300
		101280	173400							11106	21830					26106	13720					21106	832100
		101281	176500							11107	14820					26107	7970					21107	966500
		101282	179700							11108	12150					26108	4518					21108	1249000
		101283	183000							11109	11940					26109	2565					21109	1565000
		101284	186300							11110	13050					26110	1505					21110	1841000
		101285	189600							11111	14520					26111	940.9					21111	1985000
		101286	192900							11112	15920					26112	642.4					21112	1845000
		101287	196300							11113	17310					26113	487.5					21113	1469000
		101288	199800							11114	18810					26114	415					21114	1110000
		101289	203200							11115	20900					26115	397.4					21115	860600
		101290	206700							11116	25010					26116	424.9					21116	673500
		101291	210200							11117	34070					26117	499.2					21117	566300
		101292	213700							11118	54940					26118	629.7					21118	583200
		101293	217300							11119	105200					26119	832.7					21119	975600
		101294	220800							11120	225200					26120	1127					21120	2014000
		101295	224400							11121	495700					26121	1529					21121	3037000
		101296	228000							11122	1035000					26122	2039					21122	3116000
		101297	231600							11123	1827000					26123	2639					21123	2574000
		101298	235300							11124	2312000					26124	3289					21124	2366000
		101299	238900							11125	1825000					26125	3949					21125	2800000
		101300	242600							11126	800700					26126	4592					21126	3317000
		101301	246200							11127	173400					26127	5198					21127	3209000
		101302	249900							11128	20450					26128	5766					21128	2523000
		101303	253500							11129	2857					26129	6334					21129	1800000
		101304	257200							11130	676.8					26130	6982					21130	1350000
		101305	260800							11131	196.1					26131	7831					21131	1180000
		101306	264500							11132	62.54					26132	9023					21132	1188000
		101307	268100							11133	24.17					26133	10700					21133	1270000
		101308	271800							11134	13.3					26134	13050					21134	1363000
		101309	275400							11135	12.31					26135	16260					21135	1473000
		101310	279000							11136	22.05					26136	20470					21136	1800000
		101311	282600							11137	70.97					26137	25770					21137	2671000
		101312	286200							11138	315.3					26138	32040					21138	3524000
		101313	289700							11139	1494					26139	38800					21139	3328000
		101314	293200							11140	5987					26140	45280					21140	2461000
		101315	296700							11141	16470					26141	50640					21141	1779000
		101316	300200							11142	28830					26142	54320					21142	1282000
		101317	303700							11143	33390					26143	56380					21143	847100
		101318	307100							11144	28800					26144	57360					21144	543600
		101319	310500							11145	21260					26145	58140					21145	386900
		101320	313800							11146	13820					26146	59730					21146	326900
		101321	317100							11147	7539					26147	63030					21147	321600
		101322	320400							11148	3533					26148	68820					21148	360400
		101323	323600							11149	1506					26149	77890					21149	457700
		101324	326800							11150	596.6					26150	91260					21150	639100
		101325	329900							11151	224.8					26151	110200					21151	918300
		101326	333000							11152	87.27					26152	136000					21152	1271000
		101327	336000							11153	37.99					26153	169700					21153	1757000
		101328	339000							11154	18.53					26154	210900					21154	2712000
		101329	341900							11155	9.656					26155	256400					21155	4098000
		101330	344700							11156	5.479					26156	300100					21156	5107000
		101331	347500							11157	3.823					26157	333400					21157	5090000
		101332	350200							11158	3.82					26158	346900					21158	4145000
		101333	352900							11159	5.697					26159	334300					21159	2965000
		101334	355500							11160	11.2					26160	298700					21160	2186000
		101335	358000							11161	24.42					26161	250900					21161	1851000
		101336	360400							11162	52.36					26162	202200					21162	1713000
		101337	362800							11163	108.5					26163	159800					21163	1581000
		101338	365100							11164	220.5					26164	126400					21164	1398000
		101339	367300							11165	414.8					26165	102500					21165	1198000
		101340	369500							11166	658.2					26166	87500					21166	1018000
		101341	371600							11167	848.7					26167	80620					21167	850400
		101342	373600							11168	929.6					26168	80930					21168	697000
		101343	375500							11169	969					26169	88310					21169	619300
		101344	377300							11170	1119					26170	103700					21170	739100
		101345	379100							11171	1695					26171	128700					21171	1193000
		101346	380800							11172	3277					26172	164300					21172	1789000
		101347	382400							11173	5672					26173	210500					21173	2021000
		101348	383900							11174	7492					26174	265700					21174	2086000
		101349	385300							11175	7864					26175	324100					21175	2705000
		101350	386600							11176	6794					26176	515800					21176	3738000
		101351	387900							11177	4639					26177	828900					21177	4374000
		101352	389100							11178	2396					26178	965900					21178	4386000
		101353	390200							11179	939.1					26179	911200					21179	4395000
		101354	391200							11180	296.7					26180	812000					21180	4252000
		101355	392100							11181	93.21					26181	691300					21181	3160000
		101356	392900							11182	51.27					26182	570100					21182	1754000
		101357	393700							11183	77.55					26183	462300					21183	1020000
		101358	394400							11184	213.9					26184	374200					21184	921400
		101359	395000							11185	786.9					26185	306300					21185	1100000
		101360	395500							11186	3556					26186	256300					21186	1308000
		101361	395900							11187	18310					26187	221300					21187	1425000
		101362	396300							11188	93070					26188	198800					21188	1419000
		101363	396500							11189	395400					26189	187300					21189	1341000
		101364	396700							11190	1223000					26190	185800					21190	1379000
		101365	396800							11191	2519000					26191	193200					21191	1581000
		101366	396900							11192	3365000					26192	208000					21192	1614000
		101367	396800							11193	2937000					26193	227900					21193	1362000
		101368	396700							11194	1704000					26194	249600					21194	1117000
		101369	396400							11195	673600					26195	268700					21195	992500
		101370	396100							11196	186100					26196	280700					21196	933200
		101371	395800							11197	36460					26197	281200					21197	926000
		101372	395300							11198	5129					26198	267300					21198	919200
		101373	394800							11199	577.7					26199	239600					21199	927100
		101374	394200							11200	65.76					26200	202300					21200	1233000
		101375	393500							11201	9.811					26201	160600					21201	2173000
		101376	392700							11202	2.507					26202	120000					21202	3509000
		101377	391800							11203	1.541					26203	84910					21203	4634000
		101378	390900							11204	2.738					26204	57620					21204	5578000
		101379	389900							11205	10.86					26205	38330					21205	6758000
		101380	388700							11206	56.53					26206	25730					21206	8222000
		101381	387600							11207	228.5					26207	17900					21207	9874000
		101382	386300							11208	530.8					26208	13140					21208	11810000
		101383	384900							11209	688.1					26209	10260					21209	13400000
		101384	383500							11210	511.5					26210	8441					21210	13290000
		101385	381900							11211	229.8					26211	7199					21211	11740000
		101386	380300							11212	71.82					26212	6221					21212	10110000
		101387	378600							11213	20.21					26213	5351					21213	8860000
		101388	376800							11214	6.862					26214	4549					21214	8054000
		101389	374900							11215	3.055					26215	3840					21215	7789000
		101390	372900							11216	1.612					26216	3265					21216	7937000
		101391	370800							11217	0.9971					26217	2843					21217	8098000
		101392	368600							11218	0.8404					26218	2565					21218	7833000
		101393	366300							11219	1.328					26219	2410					21219	6991000
		101394	363900							11220	5.466					26220	2364					21220	5871000
		101395	361500							11221	53.51					26221	2427					21221	5014000
		101396	358900							11222	805.1					26222	2618					21222	4670000
		101397	356200							11223	12290					26223	2973					21223	4479000
		101398	353400							11224	137200					26224	3549					21224	3779000
		101399	350600							11225	881900					26225	4412					21225	2526000
		101400	347600							11226	2941000					26226	5624					21226	1490000
		101401	344500							11227	5104000					26227	7235					21227	1123000
		101402	341400							11228	4768000					26228	9223					21228	1181000
		101403	338100							11229	2403000					26229	11460					21229	1351000
		101404	334700							11230	643200					26230	13710					21230	1545000
		101405	331300							11231	99430					26231	15710					21231	1888000
		101406	327700							11232	11400					26232	17260					21232	2460000
		101407	324100							11233	1294					26233	18210					21233	3145000
		101408	320400							11234	182.1					26234	18500					21234	3949000
		101409	316600							11235	36.38					26235	18060					21235	4941000
		101410	312700							11236	10.68					26236	16910					21236	5697000
		101411	308700							11237	4.474					26237	15150					21237	5506000
		101412	304700							11238	2.689					26238	13040					21238	4277000
		101413	300500							11239	2.508					26239	10840					21239	2869000
		101414	296400							11240	3.844					26240	8830					21240	2095000
		101415	292100							11241	8.283					26241	7135					21241	1890000
		101416	287800							11242	19.01					26242	5808					21242	1764000
		101417	283500							11243	38.68					26243	4834					21243	1466000
		101418	279100							11244	67.85					26244	4144					21244	1208000
		101419	274600							11245	113.2					26245	3642					21245	1317000
		101420	270200							11246	212.7					26246	3218					21246	1844000
		101421	265700							11247	504.3					26247	2798					21247	2618000
		101422	261100							11248	1461					26248	2369					21248	3350000
		101423	256600							11249	4541					26249	1968					21249	3708000
		101424	252000							11250	13460					26250	1641					21250	3546000
		101425	247500							11251	37410					26251	1418					21251	3174000
		101426	242900							11252	104900					26252	1306					21252	2778000
		101427	238300							11253	311800					26253	1303					21253	2151000
		101428	233700							11254	912900					26254	1435					21254	1508000
		101429	229200							11255	2270000					26255	1778					21255	1196000
		101430	224600							11256	4254000					26256	2501					21256	1111000
		101431	220100							11257	5655000					26257	3972					21257	1064000
		101432	215600							11258	5209000					26258	6964					21258	976700
		101433	211100							11259	3321000					26259	12930					21259	863000
		101434	206700							11260	1506000					26260	24120					21260	779500
		101435	202200							11261	521100					26261	42690					21261	726200
		101436	197900							11262	153400					26262	67680					21262	712700
		101437	193500							11263	43630					26263	91170					21263	826400
		101438	189300							11264	14490					26264	101000					21264	1066000
		101439	185000							11265	6897					26265	91420					21265	1295000
		101440	180900							11266	4897					26266	68790					21266	1524000
		101441	176700							11267	5021					26267	44710					21267	1878000
		101442	172700							11268	6943					26268	26850					21268	2266000
		101443	168700							11269	10580					26269	16620					21269	2522000
		101444	164800							11270	14720					26270	12120					21270	2739000
		101445	160900							11271	17850					26271	11280					21271	3092000
		101446	157100							11272	19090					26272	13050					21272	3439000
		101447	153400							11273	16880					26273	17230					21273	3324000
		101448	149800							11274	11040					26274	24260					21274	2609000
		101449	146200							11275	5083					26275	34840					21275	1802000
		101450	142700							11276	1985					26276	49530					21276	1384000
		101451	139300							11277	1640					26277	67840					21277	1379000
		101452	135900							11278	5247					26278	87370					21278	1585000
		101453	132700							11279	26540					26279	103800					21279	1784000
		101454	129500							11280	126000					26280	112500					21280	1880000
		101455	126400							11281	477000					26281	111200					21281	1916000
		101456	123300							11282	1279000					26282	101400					21282	1947000
		101457	120400							11283	2189000					26283	86430					21283	1928000
		101458	117500							11284	2264000					26284	70200					21284	1761000
		101459	114700							11285	1368000					26285	55550					21285	1497000
		101460	112000							11286	467100					26286	44000					21286	1297000
		101461	109300							11287	91820					26287	35920					21287	1203000
		101462	106700							11288	13660					26288	31050					21288	1161000
		101463	104200							11289	2671					26289	28950					21289	1156000
		101464	101800							11290	731.2					26290	29430					21290	1173000
		101465	99400							11291	224.1					26291	32640					21291	1192000
		101466	97100							11292	77.19					26292	39100					21292	1215000
		101467	94870							11293	34.59					26293	49590					21293	1285000
		101468	92700							11294	23.49					26294	64860					21294	1485000
		101469	90600							11295	25.37					26295	85300					21295	1920000
		101470	88570							11296	40.41					26296	110200					21296	2610000
		101471	86600							11297	80.49					26297	137000					21297	3427000
		101472	84700							11298	161.1					26298	162000					21298	4252000
		101473	82850							11299	267.1					26299	181000					21299	4998000
		101474	81070							11300	329.1					26300	192200					21300	5351000
		101475	79340							11301	291.8					26301	197200					21301	5146000
		101476	77670							11302	188.4					26302	200600					21302	4726000
		101477	76060							11303	90.9					26303	207200					21303	4250000
		101478	74500							11304	33.47					26304	221100					21304	3595000
		101479	73000							11305	9.727					26305	244400					21305	2935000
		101480	71550							11306	2.423					26306	276700					21306	2633000
		101481	70150							11307	0.5843					26307	316200					21307	2799000
		101482	68800							11308	0.159					26308	358300					21308	3255000
		101483	67490							11309	0.08565					26309	397600					21309	3660000
		101484	66240							11310	0.2617					26310	429300					21310	3673000
		101485	65030							11311	1.513					26311	450300					21311	3318000
		101486	63860							11312	8.531					26312	458900					21312	3068000
		101487	62740							11313	39.88					26313	454500					21313	3399000
		101488	61660							11314	276.2					26314	438500					21314	4244000
		101489	60620							11315	5077					26315	412700					21315	4927000
		101490	59620							11316	49520					26316	377900					21316	5143000
		101491	58660							11317	168200					26317	334600					21317	5370000
		101492	57740							11318	246700					26318	284000					21318	5825000
		101493	56850							11319	168700					26319	228800					21319	6271000
		101494	55990							11320	51920					26320	174400					21320	6500000
		101495	55170							11321	6944					26321	127100					21321	6371000
		101496	54390							11322	663					26322	90410					21322	5892000
		101497	53630							11323	109.3					26323	64090					21323	5275000
		101498	52910							11324	30.07					26324	45770					21324	4802000
		101499	52210							11325	7.476					26325	33160					21325	4726000
		101500	51540							11326	1.34					26326	24570					21326	5276000
		101501	50900							11327	0.1797					26327	18880					21327	6730000
		101502	50290							11328	0.02012					26328	15280					21328	9921000
		101503	49700							11329	0.002133					26329	13090					21329	14020000
		101504	49140							11330	0.0002405					26330	11780					21330	15510000
		101505	48600							11331	3.337e-05					26331	11030					21331	12940000
		101506	48090							11332	7.651e-06					26332	10670					21332	9413000
		101507	47600							11333	4.652e-06					26333	10590					21333	7903000
		101508	47130							11334	1.393e-05					26334	10730					21334	7115000
		101509	46690							11335	0.0001601					26335	11020					21335	5467000
		101510	46260							11336	0.002825					26336	11350					21336	3685000
		101511	45850							11337	0.05208					26337	11700					21337	2485000
		101512	45470							11338	0.8807					26338	12130					21338	2027000
		101513	45100							11339	12.7					26339	12810					21339	2227000
		101514	44760							11340	147.4					26340	13930					21340	2792000
		101515	44430							11341	1303					26341	15660					21341	3211000
		101516	44120							11342	8368					26342	18170					21342	2944000
		101517	43820							11343	38050					26343	21570					21343	2045000
		101518	43550							11344	125200					26344	25950					21344	1210000
		101519	43290							11345	318800					26345	31320					21345	841200
		101520	43050							11346	667500					26346	37640					21346	817400
		101521	42820							11347	1152000					26347	44780					21347	960200
		101522	42610							11348	1551000					26348	52160					21348	1180000
		101523	42410							11349	1531000					26349	58510					21349	1456000
		101524	42230							11350	1071000					26350	62100					21350	1675000
		101525	42060							11351	524600					26351	61820					21351	1724000
		101526	41910							11352	181000					26352	58010					21352	1862000
		101527	41770							11353	44250					26353	52220					21353	2354000
		101528	41650							11354	7675					26354	46180					21354	2940000
		101529	41530							11355	999.5					26355	41260					21355	3307000
		101530	41440							11356	111.5					26356	38350					21356	3504000
		101531	41350							11357	11.93					26357	37920					21357	3525000
		101532	41270							11358	1.326					26358	40140					21358	3319000
		101533	41210							11359	0.1677					26359	45230					21359	3037000
		101534	41160							11360	0.02742					26360	53520					21360	2690000
		101535	41120							11361	0.007304					26361	65500					21361	2143000
		101536	41100							11362	0.003926					26362	81660					21362	1532000
		101537	41080							11363	0.004151					26363	102200					21363	1156000
		101538	41070							11364	0.007277					26364	127100					21364	1078000
		101539	41080							11365	0.0202					26365	155700					21365	1157000
		101540	41100							11366	0.09812					26366	186800					21366	1279000
		101541	41120							11367	0.7852					26367	216300					21367	1464000
		101542	41160							11368	7.608					26368	236000					21368	1746000
		101543	41210							11369	64.78					26369	236200					21369	1940000
		101544	41260							11370	394.7					26370	213900					21370	1803000
		101545	41330							11371	1573					26371	176100					21371	1415000
		101546	41400							11372	3915					26372	134400					21372	1009000
		101547	41490							11373	5999					26373	97850					21373	679900
		101548	41580							11374	5647					26374	70040					21374	442700
		101549	41680							11375	3251					26375	50990					21375	294100
		101550	41790							11376	1143					26376	39050					21376	213400
		101551	41920							11377	254.8					26377	32490					21377	177800
		101552	42040							11378	40.52					26378	30000					21378	176100
		101553	42180							11379	5.527					26379	30540					21379	213600
		101554	42330							11380	0.873					26380	33370					21380	311600
		101555	42480							11381	0.2419					26381	37920					21381	470700
		101556	42650							11382	0.1322					26382	43540					21382	627900
		101557	42820							11383	0.1024					26383	49320					21383	722300
		101558	43000							11384	0.0854					26384	54160					21384	779100
		101559	43190							11385	0.07033					26385	56860					21385	914000
		101560	43380							11386	0.05689					26386	56740					21386	1435000
		101561	43590							11387	0.04615					26387	54140					21387	2705000
		101562	43800							11388	0.03936					26388	50140					21388	4284000
		101563	44020							11389	0.03893					26389	45950					21389	4799000
		101564	44240							11390	0.05412					26390	42440					21390	3695000
		101565	44480							11391	0.1291					26391	39990					21391	2067000
		101566	44720							11392	0.518					26392	38740					21392	1031000
		101567	44970							11393	3.065					26393	38920					21393	648100
		101568	45230							11394	24.51					26394	40670					21394	561500
		101569	45490							11395	244.2					26395	43910					21395	573800
		101570	45770							11396	2582					26396	48300					21396	635800
		101571	46050							11397	21450					26397	52980					21397	718400
		101572	46330							11398	102800					26398	56660					21398	783900
		101573	46630							11399	253800					26399	58170					21399	812800
		101574	46930							11400	332900					26400	57100					21400	853400
		101575	47240							11401	235700					26401	53650					21401	1101000
		101576	47550							11402	87260					26402	48190					21402	1875000
		101577	47880							11403	15660					26403	41330					21403	3183000
		101578	48200							11404	1313					26404	33980					21404	4435000
		101579	48540							11405	57.31					26405	27100					21405	5566000
		101580	48880							11406	1.716					26406	21390					21406	7694000
		101581	49230							11407	0.04911					26407	17080					21407	11390000
		101582	49590							11408	0.002263					26408	14050					21408	14980000
		101583	49950							11409	0.0002843					26409	12040					21409	15700000
		101584	50320							11410	0.0001232					26410	10850					21410	12960000
		101585	50700							11411	0.0002057					26411	10390					21411	8998000
		101586	51080							11412	0.000914					26412	10710					21412	5955000
		101587	51470							11413	0.005302					26413	11950					21413	4321000
		101588	51870							11414	0.02304					26414	14440					21414	3705000
		101589	52270							11415	0.0626					26415	18720					21415	3389000
		101590	52680							11416	0.1839					26416	25520					21416	2873000
		101591	53090							11417	3.182					26417	35690					21417	2435000
		101592	53510							11418	89.68					26418	50190					21418	2281000
		101593	53940							11419	1806					26419	70010					21419	2063000
		101594	54370							11420	23830					26420	96100					21420	1793000
		101595	54810							11421	184300					26421	129000					21421	1900000
		101596	55250							11422	778400					26422	168000					21422	2636000
		101597	55700							11423	1853000					26423	209400					21423	4141000
		101598	56160							11424	2589000					26424	246500					21424	6550000
		101599	56620							11425	2167000					26425	271700					21425	9830000
		101600	57090							11426	1091000					26426	279900					21426	13360000
		101601	57560							11427	336200					26427	269800					21427	15540000
		101602	58040							11428	70480					26428	244000					21428	15050000
		101603	58520							11429	12490					26429	207800					21429	12440000
		101604	59010							11430	2403					26430	167100					21430	9271000
		101605	59510							11431	631.8					26431	127800					21431	6369000
		101606	60010							11432	254.7					26432	94240					21432	4060000
		101607	60510							11433	153.9					26433	67900					21433	2612000
		101608	61020							11434	131.1					26434	48330					21434	1893000
		101609	61540							11435	148.4					26435	34390					21435	1419000
		101610	62060							11436	208.3					26436	24800					21436	1043000
		101611	62590							11437	348					26437	18350					21437	1003000
		101612	63120							11438	664.6					26438	14090					21438	1521000
		101613	63650							11439	1342					26439	11340					21439	2664000
		101614	64190							11440	2606					26440	9627					21440	4113000
		101615	64730							11441	4466					26441	8681					21441	5167000
		101616	65280							11442	6371					26442	8362					21442	5425000
		101617	65830							11443	7402					26443	8601					21443	5150000
		101618	66390							11444	7043					26444	9399					21444	5030000
		101619	66950							11445	5536					26445	10850					21445	5906000
		101620	67520							11446	3591					26446	13150					21446	8209000
		101621	68090							11447	1927					26447	16540					21447	11500000
		101622	68660							11448	884.1					26448	21180					21448	15330000
		101623	69240							11449	381.9					26449	27140					21449	19050000
		101624	69820							11450	184.6					26450	34360					21450	19960000
		101625	70400							11451	124.1					26451	42780					21451	15960000
		101626	70990							11452	143.5					26452	52500					21452	9656000
		101627	71580							11453	319.8					26453	63730					21453	4884000
		101628	72170							11454	1283					26454	76530					21454	2452000
		101629	72770							11455	7827					26455	90940					21455	1437000
		101630	73370							11456	57750					26456	107500					21456	1038000
		101631	73970							11457	387900					26457	126800					21457	819000
		101632	74580							11458	1799000					26458	149100					21458	649500
		101633	75190							11459	5066000					26459	173800					21459	597500
		101634	75800							11460	8584000					26460	200400					21460	806800
		101635	76420							11461	8827000					26461	229200					21461	1244000
		101636	77040							11462	5468000					26462	260400					21462	1583000
		101637	77660							11463	1980000					26463	292300					21463	2179000
		101638	78280							11464	404100					26464	321600					21464	3354000
		101639	78910							11465	49740					26465	344200					21465	4117000
		101640	79530							11466	5801					26466	357600					21466	4433000
		101641	80160							11467	1128					26467	363200					21467	4864000
		101642	80790							11468	263.2					26468	364700					21468	4474000
		101643	81430							11469	57.6					26469	364100					21469	2908000
		101644	82060							11470	13.86					26470	360800					21470	1406000
		101645	82700							11471	4.828					26471	356000					21471	735700
		101646	83340							11472	2.061					26472	353800					21472	552100
		101647	83970							11473	0.7618					26473	358300					21473	443100
		101648	84610							11474	0.2306					26474	371300					21474	392200
		101649	85250							11475	0.08922					26475	392800					21475	516700
		101650	85890							11476	0.5509					26476	419500					21476	737700
		101651	86540							11477	12.67					26477	442800					21477	824400
		101652	87180							11478	217.1					26478	450900					21478	690600
		101653	87820							11479	2238					26479	435100					21479	494100
		101654	88460							11480	12950					26480	393900					21480	423000
		101655	89100							11481	43150					26481	334200					21481	482000
		101656	89750							11482	91280					26482	267100					21482	645000
		101657	90390							11483	134000					26483	203700					21483	1229000
		101658	91030							11484	142600					26484	151600					21484	2303000
		101659	91660							11485	110800					26485	114100					21485	3269000
		101660	92300							11486	63250					26486	90840					21486	4408000
		101661	92940							11487	28210					26487	80040					21487	6750000
		101662	93570							11488	11490					26488	80480					21488	9956000
		101663	94210							11489	5884					26489	92650					21489	12160000
		101664	94840							11490	6689					26490	119600					21490	11580000
		101665	95470							11491	18180					26491	167100					21491	8536000
		101666	96100							11492	70100					26492	242500					21492	5142000
		101667	96720							11493	264600					26493	348900					21493	2822000
		101668	97340							11494	830500					26494	476400					21494	1582000
		101669	97960							11495	2014000					26495	596900					21495	969800
		101670	98580							11496	3515000					26496	669600					21496	663900
		101671	99200							11497	4222000					26497	664300					21497	534500
		101672	99810							11498	3493000					26498	583100					21498	551000
		101673	100400							11499	2125000					26499	459700					21499	730000
		101674	101000							11500	1197000					26500	334600					21500	1017000
		101675	101600							11501	960800					26501	234200					21501	1220000
		101676	102200							11502	1033000					26502	165100					21502	1219000
		101677	102800							11503	940800					26503	121800					21503	1148000
		101678	103400							11504	599500					26504	96560					21504	1262000
		101679	104000							11505	266600					26505	83950					21505	1635000
		101680	104600							11506	94900					26506	80850					21506	2099000
		101681	105200							11507	32710					26507	85770					21507	2486000
		101682	105800							11508	10380					26508	98410					21508	2687000
		101683	106400							11509	2304					26509	118600					21509	2655000
		101684	106900							11510	306.4					26510	144800					21510	2425000
		101685	107500							11511	47.84					26511	174300					21511	2062000
		101686	108100							11512	44.2					26512	204300					21512	1663000
		101687	108600							11513	153.5					26513	233700					21513	1350000
		101688	109200							11514	917					26514	262700					21514	1239000
		101689	109800							11515	6439					26515	291700					21515	1484000
		101690	110300							11516	43680					26516	320400					21516	2078000
		101691	110900							11517	251700					26517	346700					21517	2733000
		101692	111400							11518	1102000					26518	368200					21518	3532000
		101693	112000							11519	3371000					26519	385800					21519	5042000
		101694	112500							11520	6959000					26520	404100					21520	7197000
		101695	113100							11521	9714000					26521	428300					21521	8765000
		101696	113600							11522	9280000					26522	460600					21522	8521000
		101697	114200							11523	6138000					26523	498800					21523	6767000
		101698	114700							11524	2833000					26524	540200					21524	4758000
		101699	115300							11525	936600					26525	584600					21525	3169000
		101700	115800							11526	265600					26526	634000					21526	2032000
		101701	116400							11527	109300					26527	690600					21527	1320000
		101702	116900							11528	72340					26528	753400					21528	1071000
		101703	117400							11529	60020					26529	816200					21529	1215000
		101704	118000							11530	63180					26530	864600					21530	1458000
		101705	118500							11531	77870					26531	882900					21531	1527000
		101706	119100							11532	98020					26532	861600					21532	1424000
		101707	119600							11533	110300					26533	799400					21533	1223000
		101708	120200							11534	97460					26534	705800					21534	947800
		101709	120700							11535	59480					26535	599300					21535	803100
		101710	121300							11536	21840					26536	495800					21536	1119000
		101711	121800							11537	4024					26537	403900					21537	1542000
		101712	122400							11538	315.3					26538	327000					21538	1429000
		101713	123000							11539	12.85					26539	265900					21539	1109000
		101714	123500							11540	0.4509					26540	218800					21540	947800
		101715	124100							11541	0.02184					26541	183000					21541	712200
		101716	124700							11542	0.003421					26542	156800					21542	444900
		101717	125300							11543	0.01243					26543	138800					21543	360600
		101718	125800							11544	0.1746					26544	127900					21544	436300
		101719	126400							11545	3					26545	123100					21545	557700
		101720	127000							11546	49.62					26546	123600					21546	675200
		101721	127700							11547	671.4					26547	128200					21547	810800
		101722	128300							11548	6549					26548	135100					21548	1054000
		101723	128900							11549	44610					26549	142700					21549	1567000
		101724	129600							11550	227800					26550	150100					21550	2517000
		101725	130200							11551	912800					26551	156300					21551	3891000
		101726	130900							11552	2691000					26552	160200					21552	5247000
		101727	131500							11553	5388000					26553	161400					21553	5976000
		101728	132200							11554	7081000					26554	160800					21554	6185000
		101729	132900							11555	6059000					26555	160000					21555	5557000
		101730	133700							11556	3370000					26556	160600					21556	3738000
		101731	134400							11557	1220000					26557	165100					21557	2043000
		101732	135100							11558	291700					26558	177200					21558	1117000
		101733	135900							11559	48940					26559	200200					21559	603700
		101734	136700							11560	10190					26560	237600					21560	393700
		101735	137500							11561	21140					26561	293700					21561	309700
		101736	138300							11562	70910					26562	370700					21562	255600
		101737	139100							11563	163900					26563	461100					21563	217000
		101738	140000							11564	254900					26564	542400					21564	230500
		101739	140900							11565	277200					26565	584400					21565	445200
		101740	141800							11566	222200					26566	564000					21566	1343000
		101741	142700							11567	134900					26567	483000					21567	4792000
		101742	143700							11568	63050					26568	369800					21568	11370000
		101743	144600							11569	25680					26569	258900					21569	14560000
		101744	145600							11570	12230					26570	171100					21570	11690000
		101745	146700							11571	8052					26571	111500					21571	9244000
		101746	147700							11572	6703					26572	75550					21572	8135000
		101747	148800							11573	5977					26573	56180					21573	6412000
		101748	149900							11574	5248					26574	46930					21574	4917000
		101749	151100							11575	5012					26575	43370					21575	3661000
		101750	152200							11576	6289					26576	42670					21576	2550000
		101751	153500							11577	10760					26577	43190					21577	1718000
		101752	154700							11578	21470					26578	44330					21578	1191000
		101753	156000							11579	44340					26579	46460					21579	926000
		101754	157300							11580	93490					26580	50960					21580	879000
		101755	158600							11581	196300					26581	60260					21581	1218000
		101756	160000							11582	379800					26582	77320					21582	2632000
		101757	161400							11583	631200					26583	104700					21583	4683000
		101758	162900							11584	869200					26584	142400					21584	4896000
		101759	164400							11585	984500					26585	185200					21585	2908000
		101760	165900							11586	934600					26586	221900					21586	1275000
		101761	167500							11587	771700					26587	239600					21587	1098000
		101762	169100							11588	576100					26588	232200					21588	1881000
		101763	170800							11589	397300					26589	203600					21589	3283000
		101764	172500							11590	248800					26590	164500					21590	4695000
		101765	174200							11591	134000					26591	125800					21591	5145000
		101766	176000							11592	58370					26592	94440					21592	4288000
		101767	177900							11593	19730					26593	72380					21593	2869000
		101768	179700							11594	5116					26594	58630					21594	1936000
		101769	181700							11595	1052					26595	51420					21595	2083000
		101770	183600							11596	192.2					26596	49530					21596	2950000
		101771	185600							11597	37.25					26597	51980					21597	3162000
		101772	187700							11598	8.174					26598	57300					21598	2153000
		101773	189800							11599	1.869					26599	63060					21599	1090000
		101774	192000							11600	0.4146					26600	66130					21600	870000
		101775	194200							11601	0.09009					26601	64020					21601	1500000
		101776	196400							11602	0.02155					26602	56570					21602	3188000
		101777	198700							11603	0.007012					26603	45950					21603	6236000
		101778	201000							11604	0.003725					26604	35140					21604	9629000
		101779	203400							11605	0.003295					26605	26190					21605	10870000
		101780	205900							11606	0.005573					26606	19770					21606	9032000
		101781	208400							11607	0.03239					26607	15800					21607	5900000
		101782	210900							11608	0.496					26608	13950					21608	3269000
		101783	213500							11609	9.094					26609	13920					21609	1773000
		101784	216100							11610	135.1					26610	15600					21610	1334000
		101785	218800							11611	1383					26611	19040					21611	1512000
		101786	221500							11612	8641					26612	24580					21612	2084000
		101787	224300							11613	29420					26613	33090					21613	3061000
		101788	227100							11614	52770					26614	46730					21614	3718000
		101789	229900							11615	50430					26615	70160					21615	3346000
		101790	232800							11616	24970					26616	111500					21616	2712000
		101791	235800							11617	5824					26617	181800					21617	2542000
		101792	238800							11618	575.1					26618	292900					21618	2598000
		101793	241800							11619	26.4					26619	449600					21619	2723000
		101794	244800							11620	0.8014					26620	642100					21620	3016000
		101795	248000							11621	0.1744					26621	842700					21621	3186000
		101796	251100							11622	0.2822					26622	1010000					21622	2800000
		101797	254300							11623	0.5164					26623	1104000					21623	2109000
		101798	257500							11624	1.058					26624	1104000					21624	1590000
		101799	260800							11625	2.845					26625	1019000					21625	1314000
		101800	264100							11626	9.015					26626	881500					21626	1173000
		101801	267400							11627	25.38					26627	727100					21627	1111000
		101802	270700							11628	53.95					26628	577000					21628	1130000
		101803	274100							11629	81.83					26629	441500					21629	1244000
		101804	277500							11630	87.81					26630	328500					21630	1473000
		101805	281000							11631	67.39					26631	242600					21631	1785000
		101806	284500							11632	37.76					26632	182900					21632	2096000
		101807	288000							11633	15.93					26633	144700					21633	2389000
		101808	291500							11634	5.402					26634	122400					21634	2862000
		101809	295000							11635	1.903					26635	111700					21635	3643000
		101810	298600							11636	1.256					26636	110500					21636	4538000
		101811	302100							11637	1.429					26637	117900					21637	5439000
		101812	305700							11638	1.725					26638	134000					21638	5906000
		101813	309300							11639	2.017					26639	160000					21639	5089000
		101814	313000							11640	2.346					26640	196500					21640	3460000
		101815	316600							11641	2.725					26641	241400					21641	2225000
		101816	320200							11642	3.109					26642	288100					21642	1497000
		101817	323900							11643	3.405					26643	328900					21643	984400
		101818	327500							11644	3.491					26644	360700					21644	639200
		101819	331100							11645	3.39					26645	385100					21645	426300
		101820	334800							11646	3.561					26646	406000					21646	310500
		101821	338400							11647	5.321					26647	425200					21647	268100
		101822	342100							11648	12.11					26648	440300					21648	323600
		101823	345700							11649	33.61					26649	448300					21649	594800
		101824	349300							11650	98.79					26650	448900					21650	1161000
		101825	353000							11651	294.3					26651	443500					21651	1728000
		101826	356600							11652	863.9					26652	429800					21652	1874000
		101827	360200							11653	2418					26653	402200					21653	1841000
		101828	363700							11654	6265					26654	357700					21654	2243000
		101829	367300							11655	14700					26655	300600					21655	3216000
		101830	370900							11656	30270					26656	239200					21656	4550000
		101831	374400							11657	52710					26657	182400					21657	5790000
		101832	377900							11658	75730					26658	136700					21658	6170000
		101833	381400							11659	89510					26659	104900					21659	5446000
		101834	384900							11660	88110					26660	86550					21660	4168000
		101835	388300							11661	73540					26661	79690					21661	2897000
		101836	391700							11662	52740					26662	82370					21662	1887000
		101837	395100							11663	32530					26663	93310					21663	1214000
		101838	398500							11664	17040					26664	111800					21664	835000
		101839	401800							11665	7459					26665	136900					21665	638900
		101840	405000							11666	2734					26666	167100					21666	532200
		101841	408300							11667	850.9					26667	200100					21667	467000
		101842	411500							11668	226.4					26668	233500					21668	435100
		101843	414600							11669	51.78					26669	265600					21669	469300
		101844	417700							11670	10.62					26670	297100					21670	680200
		101845	420800							11671	2.143					26671	330000					21671	1314000
		101846	423800							11672	0.4695					26672	364200					21672	2575000
		101847	426700							11673	0.1294					26673	393500					21673	4036000
		101848	429600							11674	0.1031					26674	406500					21674	4805000
		101849	432500							11675	0.5851					26675	395600					21675	4656000
		101850	435300							11676	6.035					26676	363500					21676	4098000
		101851	437900							11677	53.16					26677	320300					21677	3624000
		101852	440500							11678	335.6					26678	276000					21678	3530000
		101853	443200							11679	1576					26679	236700					21679	3879000
		101854	445800							11680	5786					26680	204800					21680	4450000
		101855	448300							11681	17040					26681	181100					21681	4888000
		101856	450800							11682	41740					26682	165000					21682	4880000
		101857	453200							11683	81090					26683	154700					21683	4280000
		101858	455500							11684	110700					26684	149600					21684	3292000
		101859	457800							11685	102600					26685	149500					21685	2471000
		101860	460100							11686	76850					26686	154400					21686	2361000
		101861	462300							11687	69920					26687	163800					21687	3189000
		101862	464400							11688	76480					26688	177100					21688	5074000
		101863	466500							11689	68880					26689	194400					21689	7696000
		101864	468500							11690	42580					26690	215800					21690	9361000
		101865	470400							11691	16910					26691	240600					21691	8829000
		101866	472300							11692	4178					26692	268100					21692	7305000
		101867	474100							11693	646.7					26693	298200					21693	6391000
		101868	475900							11694	67.13					26694	330500					21694	6486000
		101869	477600							11695	5.504					26695	363700					21695	7594000
		101870	479300							11696	0.4641					26696	398000					21696	9842000
		101871	480900							11697	0.05248					26697	434400					21697	13270000
		101872	482400							11698	0.008492					26698	472300					21698	17080000
		101873	483900							11699	0.001823					26699	504800					21699	19090000
		101874	485400							11700	0.0005007					26700	520700					21700	17140000
		101875	486700							11701	0.0004222					26701	513500					21701	11950000
		101876	488100							11702	0.005551					26702	487900					21702	6615000
		101877	489300							11703	0.1292					26703	453800					21703	3171000
		101878	490600							11704	2.485					26704	418600					21704	1536000
		101879	491700							11705	31.95					26705	385500					21705	936700
		101880	492800							11706	249.6					26706	355800					21706	838100
		101881	493900							11707	1134					26707	330900					21707	1065000
		101882	494900							11708	2998					26708	313100					21708	1747000
		101883	495800							11709	4801					26709	306000					21709	3048000
		101884	496700							11710	4897					26710	311400					21710	4938000
		101885	497500							11711	3389					26711	325500					21711	6836000
		101886	498300							11712	1760					26712	338300					21712	6553000
		101887	499000							11713	813.9					26713	336900					21713	3536000
		101888	499600							11714	431.1					26714	312400					21714	967000
		101889	500200							11715	357.4					26715	267200					21715	230700
		101890	500800							11716	596					26716	213100					21716	131100
		101891	501300							11717	1931					26717	161600					21717	117700
		101892	501700							11718	9107					26718	119600					21718	165600
		101893	502000							11719	46580					26719	89030					21719	285300
		101894	502300							11720	213100					26720	68830					21720	437200
		101895	502600							11721	789400					26721	56600					21721	557000
		101896	502700							11722	2297000					26722	49830					21722	685100
		101897	502800							11723	5152000					26723	46630					21723	1103000
		101898	502900							11724	8560000					26724	45990					21724	2154000
		101899	502900							11725	10080000					26725	47790					21725	3814000
		101900	502800							11726	8165000					26726	52470					21726	5535000
		101901	502600							11727	4510000					26727	60710					21727	6630000
		101902	502400							11728	1734000					26728	73480					21728	6831000
		101903	502100							11729	496000					26729	92250					21729	6171000
		101904	501800							11730	119600					26730	119100					21730	5035000
		101905	501400							11731	29520					26731	156100					21731	3954000
		101906	500900							11732	9372					26732	205500					21732	2902000
		101907	500300							11733	4454					26733	268900					21733	1938000
		101908	499700							11734	3485					26734	347500					21734	1303000
		101909	499100							11735	6243					26735	441000					21735	907800
		101910	498300							11736	32440					26736	547100					21736	644600
		101911	497500							11737	225400					26737	662600					21737	527800
		101912	496600							11738	1165000					26738	781200					21738	569300
		101913	495700							11739	3625000					26739	892300					21739	731500
		101914	494700							11740	6434000					26740	982200					21740	955000
		101915	493600							11741	6538000					26741	1042000					21741	1217000
		101916	492500							11742	3795000					26742	1078000					21742	1502000
		101917	491300							11743	1255000					26743	1100000					21743	1594000
		101918	488800							11744	274600					26744	1120000					21744	1288000
		101919	485100							11745	76750					26745	1144000					21745	806500
		101920	482600							11746	37010					26746	1180000					21746	465000
		101921	481100							11747	49020					26747	1232000					21747	329900
		101922	479600							11748	153600					26748	1295000					21748	385900
		101923	478100							11749	454800					26749	1364000					21749	670600
		101924	476400							11750	1136000					26750	1427000					21750	1280000
		101925	474700							11751	2321000					26751	1476000					21751	2300000
		101926	473000							11752	3737000					26752	1511000					21752	3675000
		101927	471100							11753	4620000					26753	1531000					21753	5128000
		101928	469200							11754	4366000					26754	1533000					21754	6182000
		101929	467300							11755	3205000					26755	1516000					21755	6318000
		101930	465300							11756	1914000					26756	1480000					21756	5347000
		101931	463200							11757	1048000					26757	1428000					21757	3792000
		101932	461100							11758	666600					26758	1360000					21758	2561000
		101933	458900							11759	514900					26759	1285000					21759	2140000
		101934	456700							11760	353900					26760	1212000					21760	2441000
		101935	454400							11761	169300					26761	1149000					21761	3154000
		101936	452000							11762	52360					26762	1098000					21762	3736000
		101937	449600							11763	11440					26763	1050000					21763	3659000
		101938	447100							11764	2255					26764	997100					21764	2970000
		101939	444600							11765	487.4					26765	932600					21765	2176000
		101940	442000							11766	138.3					26766	856500					21766	1650000
		101941	439400							11767	73.07					26767	772500					21767	1326000
		101942	436700							11768	223.9					26768	686700					21768	992500
		101943	434000							11769	3295					26769	603700					21769	677600
		101944	431200							11770	58870					26770	527600					21770	501400
		101945	428400							11771	424700					26771	462000					21771	512800
		101946	425500							11772	955800					26772	406900					21772	720300
		101947	422600							11773	882800					26773	362200					21773	1024000
		101948	419600							11774	321700					26774	329900					21774	1318000
		101949	416600							11775	26340					26775	311800					21775	1580000
		101950	413600							11776	873.6					26776	309200					21776	1747000
		101951	410500							11777	555					26777	324100					21777	1741000
		101952	407400							11778	646.9					26778	359700					21778	1614000
		101953	404200							11779	644.3					26779	421900					21779	1553000
		101954	401000							11780	514.7					26780	518900					21780	1720000
		101955	397800							11781	298.6					26781	659800					21781	2079000
		101956	394500							11782	115.2					26782	851300					21782	2379000
		101957	391200							11783	28.41					26783	1099000					21783	2423000
		101958	387900							11784	4.718					26784	1402000					21784	2344000
		101959	384500							11785	0.634					26785	1746000					21785	2425000
		101960	381100							11786	0.08962					26786	2095000					21786	2887000
		101961	377700							11787	0.01669					26787	2394000					21787	3969000
		101962	374200							11788	0.005224					26788	2595000					21788	5532000
		101963	370700							11789	0.0105					26789	2672000					21789	6714000
		101964	367200							11790	0.08955					26790	2633000					21790	6714000
		101965	363700							11791	0.6518					26791	2509000					21791	5501000
		101966	360200							11792	3.267					26792	2335000					21792	3684000
		101967	356600							11793	10.77					26793	2147000					21793	2098000
		101968	353000							11794	24.3					26794	1974000					21794	1202000
		101969	349500							11795	67.19					26795	1824000					21795	841900
		101970	345900							11796	489.9					26796	1700000					21796	716500
		101971	342200							11797	4527					26797	1601000					21797	717000
		101972	338600							11798	35740					26798	1523000					21798	894000
		101973	335000							11799	220000					26799	1458000					21799	1382000
		101974	331400							11800	991600					26800	1399000					21800	2214000
		101975	327700							11801	3160000					26801	1341000					21801	3094000
		101976	324100							11802	6956000					26802	1283000					21802	3574000
		101977	320500							11803	10320000					26803	1222000					21803	3578000
		101978	316800							11804	10110000					26804	1157000					21804	3487000
		101979	313200							11805	6441000					26805	1093000					21805	3766000
		101980	309600							11806	2662000					26806	1034000					21806	4463000
		101981	305900							11807	735200					26807	986500					21807	4965000
		101982	302300							11808	149200					26808	955600					21808	4610000
		101983	298700							11809	26050					26809	946700					21809	3431000
		101984	295200							11810	5326					26810	962700					21810	2166000
		101985	291600							11811	2196					26811	1002000					21811	1862000
		101986	288000							11812	1758					26812	1053000					21812	3113000
		101987	284500							11813	1485					26813	1093000					21813	5035000
		101988	281000							11814	998.6					26814	1097000					21814	5843000
		101989	277500							11815	806.5					26815	1047000					21815	5138000
		101990	274000							11816	3115					26816	942800					21816	4103000
		101991	270500							11817	14790					26817	801900					21817	3240000
		101992	267100							11818	38380					26818	647500					21818	2207000
		101993	263700							11819	52860					26819	497700					21819	1309000
		101994	260300							11820	39860					26820	365200					21820	979100
		101995	256900							11821	17160					26821	258300					21821	1109000
		101996	253600							11822	4866					26822	178300					21822	1584000
		101997	250300							11823	1256					26823	122300					21823	2490000
		101998	247000							11824	437.2					26824	85340					21824	3461000
		101999	243800							11825	305.8					26825	62280					21825	3626000
		102000	240600							11826	440.2					26826	48620					21826	2986000
		102001	237400							11827	895.2					26827	40960					21827	2270000
		102002	234200							11828	1869					26828	37020					21828	1656000
		102003	231100							11829	4215					26829	35350					21829	1083000
		102004	228000							11830	8933					26830	35000					21830	717300
		102005	225000							11831	12570					26831	35570					21831	705700
		102006	222000							11832	10290					26832	37070					21832	1023000
		102007	219000							11833	5062					26833	39820					21833	1507000
		102008	216000							11834	2271					26834	44310					21834	1970000
		102009	213100							11835	1960					26835	51010					21835	2283000
		102010	210300							11836	1993					26836	60360					21836	2499000
		102011	207400							11837	1501					26837	72990					21837	3097000
		102012	204600							11838	801					26838	89730					21838	4943000
		102013	201800							11839	364.6					26839	111500					21839	7755000
		102014	199100							11840	450.6					26840	138400					21840	8876000
		102015	196400							11841	1432					26841	169700					21841	6759000
		102016	193700							11842	3360					26842	203000					21842	3799000
		102017	191100							11843	5466					26843	234400					21843	2319000
		102018	188500							11844	7763					26844	258800					21844	1857000
		102019	185900							11845	10920					26845	271600					21845	1572000
		102020	183400							11846	13300					26846	272100					21846	1740000
		102021	180900							11847	12400					26847	262700					21847	2877000
		102022	178400							11848	8891					26848	246300					21848	4600000
		102023	175900							11849	5472					26849	226300					21849	5531000
		102024	173500							11850	3481					26850	206600					21850	4866000
		102025	171200							11851	2810					26851	190700					21851	3372000
		102026	168800							11852	3773					26852	181400					21852	2110000
		102027	166500							11853	9055					26853	180200					21853	1333000
		102028	164200							11854	29320					26854	187900					21854	883300
		102029	161900							11855	101300					26855	205300					21855	627200
		102030	159700							11856	295500					26856	232700					21856	493800
		102031	157500							11857	604500					26857	269400					21857	519800
		102032	155300							11858	811700					26858	313100					21858	1018000
		102033	153200							11859	712600					26859	362400					21859	2376000
		102034	151100							11860	417700					26860	419700					21860	3961000
		102035	149000							11861	170400					26861	491200					21861	4333000
		102036	146900							11862	51990					26862	582500					21862	3529000
		102037	144800							11863	14340					26863	696000					21863	2792000
		102038	142800							11864	5934					26864	824900					21864	2391000
		102039	140800							11865	4757					26865	953200					21865	2070000
		102040	138900							11866	5608					26866	1061000					21866	2144000
		102041	136900							11867	6780					26867	1128000					21867	3132000
		102042	135000							11868	6151					26868	1143000					21868	4610000
		102043	133100							11869	3498					26869	1113000					21869	5033000
		102044	131300							11870	1142					26870	1050000					21870	3736000
		102045	129400							11871	220.4					26871	966400					21871	1943000
		102046	127600							11872	33.11					26872	870600					21872	868800
		102047	125800							11873	6.107					26873	769200					21873	510200
		102048	124000							11874	2.399					26874	672200					21874	450500
		102049	122300							11875	4.275					26875	587800					21875	502900
		102050	120600							11876	137.4					26876	520500					21876	662700
		102051	118900							11877	10940					26877	472200					21877	934400
		102052	117200							11878	272200					26878	442500					21878	1238000
		102053	115600							11879	1390000					26879	429200					21879	1416000
		102054	114000							11880	2378000					26880	429700					21880	1340000
		102055	112400							11881	1649000					26881	440600					21881	1065000
		102056	110800							11882	435300					26882	458400					21882	789500
		102057	109300							11883	42230					26883	479300					21883	661500
		102058	107800							11884	10920					26884	498700					21884	708200
		102059	106300							11885	5223					26885	513000					21885	954900
		102060	104800							11886	2417					26886	520100					21886	1606000
		102061	103400							11887	1130					26887	520800					21887	3479000
		102062	102000							11888	603.3					26888	517800					21888	6497000
		102063	100600							11889	396					26889	512000					21889	9009000
		102064	99250							11890	295.9					26890	502900					21890	9682000
		102065	97920							11891	344.9					26891	490900					21891	8213000
		102066	96620							11892	1458					26892	477500					21892	6161000
		102067	95340							11893	7838					26893	465300					21893	5043000
		102068	94090							11894	62320					26894	456000					21894	4289000
		102069	92870							11895	357700					26895	449400					21895	3294000
		102070	91680							11896	1023000					26896	444000					21896	2253000
		102071	90510							11897	1626000					26897	437700					21897	1399000
		102072	89370							11898	1622000					26898	430300					21898	824100
		102073	88260							11899	1191000					26899	423200					21899	523600
		102074	87170							11900	830100					26900	417700					21900	407900
		102075	86110							11901	637800					26901	415400					21901	373000
		102076	85080							11902	469400					26902	416800					21902	364900
		102077	84070							11903	304400					26903	421500					21903	395300
		102078	83090							11904	213200					26904	428200					21904	509300
		102079	82140							11905	189800					26905	433800					21905	675800
		102080	81210							11906	190800					26906	433400					21906	908400
		102081	80310							11907	278700					26907	423100					21907	1570000
		102082	79440							11908	517500					26908	401500					21908	3333000
		102083	78590							11909	661700					26909	372300					21909	5687000
		102084	77770							11910	471600					26910	340200					21910	6664000
		102085	76980							11911	177500					26911	308400					21911	5942000
		102086	76210							11912	36850					26912	278800					21912	4792000
		102087	75470							11913	9429					26913	252000					21913	3558000
		102088	74750							11914	22830					26914	229900					21914	2302000
		102089	74060							11915	108600					26915	213900					21915	1390000
		102090	73400							11916	383300					26916	203900					21916	910100
		102091	72760							11917	893600					26917	198500					21917	720100
		102092	72150							11918	1380000					26918	196300					21918	691300
		102093	71560							11919	1566000					26919	196800					21919	800200
		102094	71000							11920	1637000					26920	199100					21920	1132000
		102095	70470							11921	1758000					26921	201300					21921	1858000
		102096	69960							11922	1799000					26922	202000					21922	3226000
		102097	69480							11923	1928000					26923	201500					21923	5450000
		102098	69020							11924	2310000					26924	201300					21924	8204000
		102099	68590							11925	2551000					26925	201400					21925	10160000
		102100	68180							11926	2304000					26926	199300					21926	9762000
		102101	67800							11927	1775000					26927	191600					21927	7077000
		102102	67450							11928	1403000					26928	176300					21928	3932000
		102103	67120							11929	1474000					26929	154500					21929	1763000
		102104	66820							11930	2068000					26930	128800					21930	715200
		102105	66540							11931	2930000					26931	102100					21931	347200
		102106	66290							11932	3310000					26932	77050					21932	263600
		102107	66070							11933	2590000					26933	55770					21933	294500
		102108	65870							11934	1271000					26934	39340					21934	381800
		102109	65700							11935	357100					26935	27690					21935	496600
		102110	65560							11936	53590					26936	20030					21936	634200
		102111	65440							11937	4406					26937	15300					21937	826600
		102112	65350							11938	247.3					26938	12550					21938	1120000
		102113	65290							11939	14.99					26939	11240					21939	1567000
		102114	65250							11940	2.645					26940	11190					21940	2246000
		102115	65240							11941	3.129					26941	12540					21941	3283000
		102116	65270							11942	9.516					26942	15720					21942	4595000
		102117	65310							11943	42.62					26943	21450					21943	5490000
		102118	65390							11944	244.8					26944	30880					21944	5450000
		102119	65500							11945	1879					26945	45390					21945	4932000
		102120	65630							11946	16110					26946	66010					21946	4281000
		102121	65800							11947	89030					26947	92190					21947	3334000
		102122	65990							11948	288300					26948	120200					21948	2366000
		102123	66220							11949	628300					26949	142900					21949	1777000
		102124	66470							11950	1011000					26950	152800					21950	1519000
		102125	66760							11951	1221000					26951	146600					21951	1432000
		102126	67080							11952	1084000					26952	127100					21952	1370000
		102127	67430							11953	704100					26953	101100					21953	1252000
		102128	67820							11954	348400					26954	75250					21954	1227000
		102129	68230							11955	145000					26955	53710					21955	1587000
		102130	68680							11956	60590					26956	37680					21956	2402000
		102131	69170							11957	34980					26957	26530					21957	3353000
		102132	69680							11958	45420					26958	19080					21958	4405000
		102133	70240							11959	128900					26959	14270					21959	5534000
		102134	70820							11960	467600					26960	11380					21960	5807000
		102135	71450							11961	1534000					26961	9956					21961	4784000
		102136	72100							11962	3660000					26962	9854					21962	3364000
		102137	72800							11963	5668000					26963	11340					21963	2311000
		102138	73530							11964	5765000					26964	15280					21964	1839000
		102139	74300							11965	4472000					26965	23560					21965	1865000
		102140	75100							11966	3257000					26966	39600					21966	1875000
		102141	75940							11967	2115000					26967	68520					21967	1674000
		102142	76820							11968	1014000					26968	116100					21968	1905000
		102143	77740							11969	373200					26969	186200					21969	2509000
		102144	78690							11970	147800					26970	275600					21970	2394000
		102145	79690							11971	81170					26971	371400					21971	1595000
		102146	80720							11972	53890					26972	452000					21972	1024000
		102147	81800							11973	36600					26973	500300					21973	823800
		102148	82910							11974	23170					26974	501600					21974	772700
		102149	84060							11975	13160					26975	447100					21975	845500
		102150	85250							11976	6832					26976	359200					21976	1076000
		102151	86490							11977	3423					26977	268800					21977	1555000
		102152	87760							11978	1753					26978	189700					21978	2511000
		102153	89080							11979	960.8					26979	127100					21979	4033000
		102154	90430							11980	598					26980	81430					21980	5496000
		102155	91830							11981	485.3					26981	50670					21981	5916000
		102156	93270							11982	689.1					26982	31260					21982	5016000
		102157	94740							11983	1795					26983	19620					21983	3422000
		102158	96260							11984	5352					26984	12890					21984	2009000
		102159	97810							11985	12840					26985	9085					21985	1257000
		102160	99410							11986	21790					26986	6987					21986	1097000
		102161	101000							11987	25480					26987	5893					21987	1250000
		102162	102700							11988	20900					26988	5428					21988	1482000
		102163	104400							11989	12580					26989	5375					21989	1614000
		102164	106200							11990	6030					26990	5581					21990	1543000
		102165	107900							11991	2824					26991	5911					21991	1318000
		102166	109700							11992	2122					26992	6241					21992	1097000
		102167	111600							11993	2946					26993	6480					21993	1038000
		102168	113500							11994	5009					26994	6592					21994	1343000
		102169	115400							11995	8645					26995	6604					21995	2363000
		102170	117300							11996	14660					26996	6590					21996	4179000
		102171	119200							11997	25100					26997	6668					21997	5673000
[truncated: 47,828 more rows]

## Sheet: Fig. 6
The source data of reaction yield in Figure 6B-D from three idenpendet experiment are shown in the source data of Supplementary Figure 10
	Figure 6B	Wavelength/nm	Absorbance								Figure 6C		Mb*-WT		Mb*-δVinH				Figure 6D		Mb*-WT		Mb*-δVinH				Figure 6E		Mb*-WT		Mb*-δVinH
			Mb*-WT			Mb*-δVinH							Retention Time/min	Absorbance	Retention Time/min	Absorbance					Retention Time/min	Absorbance	Retention Time/min	Absorbance					Retention Time/min	Absorbance	Retention Time/min	Absorbance
			Only	+Reductant	+Reductant+EDA	Only	+Reductant	+Reductant+EDA					0.02	0	0	587					0	-464	0	0					0	5371	0	-2591
		800.009	0.000678405	0.0034111	0.0110425	0.00438143	0.00468489	0.00934296					0.02083	-24	0.00083	663					0.00083	-518	0.00083	168					0.00083	6208	0.00083	-3013
		799.8	0.003186	0.0035843	0.0132097	0.00471482	0.0056775	0.0117862					0.02167	-87	0.00167	750					0.00167	-577	0.00167	431					0.00167	7166	0.00167	-3495
		799.591	0.00182925	0.00338697	0.0119624	0.00435973	0.00659998	0.0109141					0.0225	-552	0.0025	846					0.0025	-636	0.0025	1059					0.0025	8197	0.0025	-4013
		799.417	0.000730261	0.00184978	0.0110852	0.00432205	0.00599711	0.00954219					0.02333	-946	0.00333	1023					0.00333	-744	0.00333	1799					0.00333	10090	0.00333	-4958
		799.208	0.0013881	0.00316574	0.0119962	0.00544459	0.00700058	0.00931376					0.02417	-1295	0.00417	1225					0.00417	-852	0.00417	2510					0.00417	12169	0.00417	-5980
		798.999	0.00230327	0.00405428	0.012655	0.00537907	0.00565833	0.0106106					0.025	-1687	0.005	1452					0.005	-960	0.005	3195					0.005	14433	0.005	-7076
		798.79	0.00191587	0.00277716	0.0119757	0.00576115	0.00635407	0.0104886					0.02583	-1969	0.00583	1713					0.00583	-1069	0.00583	3856					0.00583	16884	0.00583	-8245
		798.616	0.000872327	0.00177908	0.0126221	0.00424261	0.00674414	0.0115382					0.02667	-1875	0.00667	1985					0.00667	-1167	0.00667	4301					0.00667	19350	0.00667	-9399
		798.407	0.00322405	0.00498957	0.0126221	0.00730992	0.00747401	0.0127419					0.0275	-1913	0.0075	2268					0.0075	-1271	0.0075	4711					0.0075	21825	0.0075	-10540
		798.198	0.00428482	0.00441506	0.0125072	0.00658999	0.00794738	0.0108887					0.02833	-1868	0.00833	2544					0.00833	-1402	0.00833	5181					0.00833	24289	0.00833	-11683
		797.989	0.00342389	0.00472168	0.01371	0.00595431	0.00872273	0.0121787					0.02917	-1838	0.00917	2793					0.00917	-1596	0.00917	5555					0.00917	26717	0.00917	-12857
		797.815	0.00019367	0.00177042	0.00992512	0.00331831	0.00415269	0.0102761					0.03	-1870	0.01	2983					0.01	-1902	0.01	5937					0.01	29071	0.01	-14097
		797.606	0.0025339	0.00408498	0.0120835	0.00448379	0.00559655	0.0108846					0.03083	-2072	0.01083	3078					0.01083	-2373	0.01083	6373					0.01083	31315	0.01083	-15449
		797.397	0.00239418	0.00351949	0.0112788	0.00562358	0.00622443	0.012305					0.03167	-2563	0.01167	3043					0.01167	-3059	0.01167	6712					0.01167	33412	0.01167	-16962
		797.188	0.00256476	0.00241578	0.009944	0.00461029	0.00618268	0.0101648					0.0325	-4129	0.0125	2854					0.0125	-3999	0.0125	6690					0.0125	35335	0.0125	-18674
		797.013	0.00397368	0.00288161	0.0123729	0.00666693	0.0072539	0.013377					0.03333	-6985	0.01333	2500					0.01333	-5195	0.01333	6458					0.01333	37077	0.01333	-20604
		796.804	-0.000486435	0.00184685	0.0107962	0.00392003	0.00649752	0.0106134					0.03417	-11166	0.01417	1988					0.01417	-6622	0.01417	5751					0.01417	38656	0.01417	-22745
		796.595	0.00265124	0.00202524	0.00998506	0.0028986	0.00611329	0.010423					0.035	-16601	0.015	1352					0.015	-8224	0.015	4802					0.015	40111	0.015	-25057
		796.386	0.00202413	0.00284016	0.0125885	0.00374012	0.00296712	0.00929528					0.03583	-22664	0.01583	641					0.01583	-9906	0.01583	3780					0.01583	41505	0.01583	-27478
		796.212	0.00194138	0.00350047	0.0121586	0.00623573	0.00487856	0.0106381					0.03667	-27991	0.01667	-79					0.01667	-11562	0.01667	3077					0.01667	42915	0.01667	-29921
		796.003	0.00300291	0.00528258	0.0118917	0.00860392	0.00576749	0.011465					0.0375	-32022	0.0175	-740					0.0175	-13094	0.0175	2495					0.0175	44418	0.0175	-32288
		795.793	0.00136	0.0022996	0.0108729	0.0054835	0.00627604	0.0107979					0.03833	-34661	0.01833	-1284					0.01833	-14416	0.01833	2325					0.01833	46075	0.01833	-34502
		795.584	0.000803	0.00290587	0.0102392	0.00320295	0.00567535	0.00989302					0.03917	-35870	0.01917	-1670					0.01917	-15477	0.01917	2283					0.01917	47929	0.01917	-36503
		795.41	0.000414736	0.00435646	0.0102643	0.00294656	0.00279203	0.00846643					0.04	-35920	0.02	-1877					0.02	-16264	0.02	2391					0.02	49991	0.02	-38258
		795.201	0.00133297	0.00101888	0.0091457	0.00412967	0.00387319	0.00966875					0.04083	-35538	0.02083	-1911					0.02083	-16789	0.02083	2436					0.02083	52251	0.02083	-39771
		794.991	-0.000422512	0.00195243	0.0104495	0.00417603	0.00499971	0.00972373					0.04167	-34908	0.02167	-1796					0.02167	-17096	0.02167	2656					0.02167	54681	0.02167	-41067
		794.817	0.00195519	0.00404012	0.0113622	0.00557998	0.00656001	0.0130487					0.0425	-34131	0.0225	-1570					0.0225	-17240	0.0225	2961					0.0225	57238	0.0225	-42187
		794.608	0.0010326	0.00210379	0.0120306	0.00511185	0.00583673	0.0122694					0.04333	-33260	0.02333	-1271					0.02333	-17272	0.02333	3384					0.02333	59879	0.02333	-43177
		794.398	0.00188223	0.0058419	0.0122883	0.00664816	0.00868332	0.0133246					0.04417	-32466	0.02417	-936					0.02417	-17236	0.02417	3750					0.02417	62573	0.02417	-44082
		794.189	0.00351292	0.00507212	0.0152414	0.00751947	0.00911167	0.0104321					0.045	-31567	0.025	-590					0.025	-17167	0.025	4196					0.025	65289	0.025	-44933
		794.014	0.000943273	0.0038839	0.0116395	0.00591054	0.00708758	0.0109582					0.04583	-30907	0.02583	-249					0.02583	-17082	0.02583	4637					0.02583	68016	0.02583	-45757
		793.805	0.00195415	0.00494886	0.0149062	0.00658463	0.00667486	0.0111563					0.04667	-30265	0.02667	86					0.02667	-16986	0.02667	4993					0.02667	70749	0.02667	-46568
		793.596	0.00510928	0.00455907	0.0144422	0.00649271	0.00950084	0.0142674					0.0475	-29756	0.0275	420					0.0275	-16879	0.0275	5324					0.0275	73490	0.0275	-47371
		793.386	0.0012001	0.00257681	0.0118731	0.00506918	0.00629085	0.00967034					0.04833	-29093	0.02833	761					0.02833	-16761	0.02833	5756					0.02833	76239	0.02833	-48173
		793.212	0.000694558	0.00290358	0.0102616	0.00500452	0.00632455	0.0103824					0.04917	-28567	0.02917	1119					0.02917	-16632	0.02917	6218					0.02917	78999	0.02917	-48982
		793.002	0.00178883	0.00345483	0.0130536	0.00468601	0.00792532	0.0112409					0.05	-27960	0.03	1498					0.03	-16498	0.03	6609					0.03	81770	0.03	-49795
		792.793	0.00258111	0.00390817	0.0128093	0.00498331	0.00592896	0.0131231					0.05083	-27523	0.03083	1906					0.03083	-16366	0.03083	7044					0.03083	84552	0.03083	-50618
		792.583	0.000426137	0.00431395	0.0120602	0.00444383	0.00549608	0.0114732					0.05167	-27018	0.03167	2340					0.03167	-16248	0.03167	7467					0.03167	87343	0.03167	-51450
		792.409	0.00177399	0.00430362	0.012635	0.00684579	0.0078775	0.0103141					0.0525	-26756	0.0325	2802					0.0325	-16158	0.0325	7878					0.0325	90138	0.0325	-52294
		792.199	-0.00014442	0.001315	0.0113642	0.00479799	0.00732479	0.00868459					0.05333	-26540	0.03333	3285					0.03333	-16115	0.03333	8205					0.03333	92918	0.03333	-53152
		791.99	0.00363519	0.00355924	0.0132708	0.00579412	0.0100499	0.0126756					0.05417	-26188	0.03417	3784					0.03417	-16140	0.03417	8436					0.03417	95656	0.03417	-54040
		791.815	0.00427301	0.00385277	0.0120347	0.00522677	0.00630918	0.0127678					0.055	-25789	0.035	4280					0.035	-16267	0.035	8607					0.035	98304	0.035	-54989
		791.606	0.00111541	0.0039118	0.0128933	0.00594557	0.00497017	0.0102446					0.05583	-25348	0.03583	4751					0.03583	-16539	0.03583	8807					0.03583	100794	0.03583	-56050
		791.396	-0.000805342	0.0023851	0.0095211	0.00179956	0.00391389	0.00883171					0.05667	-24733	0.03667	5153					0.03667	-17014	0.03667	8956					0.03667	103045	0.03667	-57293
		791.186	0.00154293	0.00331599	0.0114639	0.00393797	0.00739646	0.0106768					0.0575	-24128	0.0375	5444					0.0375	-17753	0.0375	9083					0.0375	104970	0.0375	-58805
		791.012	0.000815708	0.00327149	0.0107284	0.00499607	0.00772456	0.0113081					0.05833	-23921	0.03833	5571					0.03833	-18822	0.03833	9314					0.03833	106485	0.03833	-60676
		790.802	0.00076729	0.00255759	0.0102783	0.00415073	0.00583809	0.00962812					0.05917	-23726	0.03917	5484					0.03917	-20271	0.03917	9303					0.03917	107536	0.03917	-62987
		790.593	0.0018846	0.00331476	0.0117216	0.00540501	0.00777012	0.0100762					0.06	-24051	0.04	5151					0.04	-22129	0.04	8897					0.04	108104	0.04	-65781
		790.383	0.00341034	0.00623428	0.0128044	0.00559545	0.00622231	0.0119874					0.06083	-24712	0.04083	4566					0.04083	-24383	0.04083	7923					0.04083	108222	0.04083	-69053
		790.208	0.00309693	0.00455473	0.0120654	0.00556359	0.00691811	0.0118119					0.06167	-25663	0.04167	3749					0.04167	-26982	0.04167	6500					0.04167	107973	0.04167	-72741
		789.998	0.00262496	0.00397559	0.0120718	0.00707634	0.00708761	0.0110387					0.0625	-26522	0.0425	2759					0.0425	-29828	0.0425	4548					0.0425	107486	0.0425	-76730
		789.789	0.00292255	0.00417483	0.0119205	0.00533755	0.00808974	0.0095324					0.06333	-27548	0.04333	1673					0.04333	-32796	0.04333	2400					0.04333	106918	0.04333	-80856
		789.614	9.27852e-05	0.0021578	0.00893246	0.00425826	0.00783625	0.0082626					0.06417	-28307	0.04417	583					0.04417	-35736	0.04417	225					0.04417	106435	0.04417	-84935
		789.404	0.00225456	0.0027857	0.0126377	0.00432692	0.00652251	0.0119795					0.065	-29010	0.045	-418					0.045	-38507	0.045	-1478					0.045	106189	0.045	-88793
		789.195	0.000825433	0.0018781	0.00978991	0.00400945	0.00527548	0.0100607					0.06583	-29379	0.04583	-1252					0.04583	-40978	0.04583	-2855					0.04583	106310	0.04583	-92284
		788.985	0.000938162	0.0041689	0.0124105	0.00559571	0.00642337	0.0121347					0.06667	-29570	0.04667	-1873					0.04667	-43062	0.04667	-3742					0.04667	106885	0.04667	-95308
		788.81	-0.000281031	0.00197612	0.0102561	0.00444414	0.00435306	0.00986027					0.0675	-29593	0.0475	-2253					0.0475	-44698	0.0475	-4136					0.0475	107955	0.0475	-97824
		788.6	0.00162282	0.00329635	0.0116856	0.0061574	0.00636573	0.0115649					0.06833	-29377	0.04833	-2399					0.04833	-45875	0.04833	-4133					0.04833	109526	0.04833	-99839
		788.39	0.00174391	0.00321925	0.0112777	0.00697658	0.00738216	0.011803					0.06917	-28919	0.04917	-2336					0.04917	-46612	0.04917	-3949					0.04917	111568	0.04917	-101399
		788.215	3.73809e-05	0.00491398	0.0123227	0.00640396	0.00788377	0.0125366					0.07	-28515	0.05	-2103					0.05	-46956	0.05	-3530					0.05	114026	0.05	-102579
		788.006	0.00364347	0.00338363	0.0131205	0.00592321	0.00679238	0.011191					0.07083	-28117	0.05083	-1743					0.05083	-46967	0.05083	-2992					0.05083	116834	0.05083	-103454
		787.796	0.000542728	0.00165615	0.00985613	0.00378552	0.00528606	0.0110237					0.07167	-27688	0.05167	-1299					0.05167	-46711	0.05167	-2387					0.05167	119918	0.05167	-104099
		787.586	-0.00146639	0.00380931	0.010566	0.00308054	0.0058648	0.0102321					0.0725	-27335	0.0525	-802					0.0525	-46250	0.0525	-1648					0.0525	123207	0.0525	-104576
		787.411	0.00208163	0.00487778	0.0151793	0.0062258	0.00942787	0.0124703					0.07333	-26958	0.05333	-281					0.05333	-45635	0.05333	-933					0.05333	126638	0.05333	-104930
		787.201	0.000172927	0.00326841	0.0113556	0.00362434	0.00586892	0.0100528					0.07417	-26427	0.05417	247					0.05417	-44910	0.05417	-217					0.05417	130154	0.05417	-105192
		786.991	0.0018503	0.00442578	0.0111628	0.0032591	0.00518074	0.00988468					0.075	-25867	0.055	769					0.055	-44105	0.055	458					0.055	133712	0.055	-105385
		786.816	0.00380542	0.00330743	0.0132241	0.00655614	0.0078644	0.0110833					0.07583	-25288	0.05583	1283					0.05583	-43248	0.05583	1093					0.05583	137285	0.05583	-105523
		786.606	0.00181311	0.00342785	0.0113518	0.00532988	0.0069422	0.0127398					0.07667	-24619	0.05667	1782					0.05667	-42357	0.05667	1612					0.05667	140857	0.05667	-105620
		786.396	0.00159104	0.00498415	0.010752	0.00391441	0.00608176	0.00990618					0.0775	-23944	0.0575	2269					0.0575	-41449	0.0575	2233					0.0575	144426	0.0575	-105683
		786.186	0.000136492	0.00354551	0.0119584	0.00331406	0.00609925	0.00968177					0.07833	-23335	0.05833	2747					0.05833	-40532	0.05833	2835					0.05833	147998	0.05833	-105725
		786.011	0.00471202	0.00611445	0.0134539	0.00629426	0.00677866	0.012972					0.07917	-22699	0.05917	3223					0.05917	-39611	0.05917	3424					0.05917	151590	0.05917	-105742
		785.801	0.000161973	0.000808005	0.0113311	0.00354295	0.00552434	0.00877645					0.08	-22089	0.06	3704					0.06	-38686	0.06	3959					0.06	155225	0.06	-105737
		785.591	0.00307084	0.00386962	0.0127459	0.0032518	0.00729144	0.0109123					0.08083	-21603	0.06083	4210					0.06083	-37744	0.06083	4609					0.06083	158930	0.06083	-105697
		785.416	0.000509191	0.00371411	0.0146232	0.00579373	0.0088599	0.0117864					0.08167	-21164	0.06167	4758					0.06167	-36760	0.06167	5183					0.06167	162728	0.06167	-105605
		785.206	0.00270427	0.00205801	0.0121983	0.00571501	0.0066142	0.0100526					0.0825	-20747	0.0625	5377					0.0625	-35707	0.0625	5817					0.0625	166647	0.0625	-105430
		784.996	0.000565796	0.00223197	0.0108311	0.0027411	0.00451918	0.00909502					0.08333	-20268	0.06333	6093					0.06333	-34545	0.06333	6624					0.06333	170710	0.06333	-105140
		784.786	0.000688517	0.00277059	0.0105505	0.00378602	0.00435241	0.00879402					0.08417	-19637	0.06417	6937					0.06417	-33228	0.06417	7680					0.06417	174939	0.06417	-104690
		784.611	0.0018814	0.00345053	0.011416	0.00580173	0.00949536	0.0102337					0.085	-18762	0.065	7932					0.065	-31717	0.065	8779					0.065	179361	0.065	-104045
		784.401	0.000230472	0.00536465	0.0109857	0.00530509	0.0068394	0.0100807					0.08583	-17751	0.06583	9104					0.06583	-29971	0.06583	10137					0.06583	184001	0.06583	-103161
		784.19	0.00191663	0.00476902	0.0124751	0.00555848	0.00421712	0.011959					0.08667	-16477	0.06667	10461					0.06667	-27957	0.06667	11768					0.06667	188884	0.06667	-102010
		784.015	0.00056043	0.00398319	0.0116553	0.00496632	0.00590928	0.00864627					0.0875	-15062	0.0675	12013					0.0675	-25654	0.0675	13650					0.0675	194040	0.0675	-100557
		783.805	0.00106182	0.00458531	0.0109489	0.00430043	0.0058012	0.011963					0.08833	-13609	0.06833	13760					0.06833	-23054	0.06833	15773					0.06833	199495	0.06833	-98783
		783.595	0.00224792	0.00416652	0.0141092	0.00482432	0.00749647	0.0112					0.08917	-12167	0.06917	15702					0.06917	-20162	0.06917	18164					0.06917	205266	0.06917	-96671
		783.385	0.00427988	0.0067724	0.0144244	0.00502956	0.0093601	0.0134377					0.09	-10740	0.07	17827					0.07	-17012	0.07	20742					0.07	211361	0.07	-94218
		783.209	0.00403246	0.00644528	0.0126688	0.00630645	0.00917753	0.0127796					0.09083	-9477	0.07083	20129					0.07083	-13653	0.07083	23397					0.07083	217765	0.07083	-91436
		782.999	0.00209737	0.00310619	0.0128611	0.006987	0.00672108	0.0101137					0.09167	-8412	0.07167	22589					0.07167	-10157	0.07167	25976					0.07167	224434	0.07167	-88358
		782.789	-0.000513326	0.00480951	0.0112617	0.00441958	0.00750185	0.00953513					0.0925	-7549	0.0725	25181					0.0725	-6613	0.0725	28437					0.0725	231302	0.0725	-85042
		782.614	0.00303523	0.00436752	0.0131517	0.0081618	0.00681741	0.0110556					0.09333	-6800	0.07333	27865					0.07333	-3121	0.07333	30887					0.07333	238271	0.07333	-81569
		782.403	0.0010783	0.00517333	0.0120016	0.00703122	0.00686835	0.00906346					0.09417	-6315	0.07417	30591					0.07417	224	0.07417	33066					0.07417	245223	0.07417	-78041
		782.193	-0.000626403	0.00478611	0.0127499	0.00350389	0.00669253	0.0112159					0.095	-5998	0.075	33298					0.075	3327	0.075	35135					0.075	252038	0.075	-74569
		781.983	0.00266973	0.00378743	0.0115361	0.0036099	0.00686238	0.00985672					0.09583	-5867	0.07583	35924					0.07583	6117	0.07583	37090					0.07583	258596	0.07583	-71269
		781.807	0.00298708	0.00443593	0.0132717	0.00464407	0.00819121	0.0115064					0.09667	-5684	0.07667	38407					0.07667	8546	0.07667	38929					0.07667	264792	0.07667	-68245
		781.597	0.00158823	0.00415039	0.0125735	0.00546871	0.00734422	0.0105857					0.0975	-5732	0.0775	40696					0.0775	10590	0.0775	40508					0.0775	270556	0.0775	-65584
		781.387	0.00179712	0.00331716	0.0124469	0.00316251	0.00907853	0.00971523					0.09833	-5610	0.07833	42757					0.07833	12250	0.07833	41958					0.07833	275848	0.07833	-63339
		781.211	0.00223931	0.00640154	0.013198	0.00626861	0.00888833	0.0118769					0.09917	-5519	0.07917	44572					0.07917	13552	0.07917	43124					0.07917	280658	0.07917	-61541
		781.001	0.00324676	0.00336177	0.0138579	0.00670257	0.00802408	0.0114761					0.1	-5437	0.08	46140					0.08	14530	0.08	44177					0.08	285011	0.08	-60191
		780.791	0.00223299	0.00433418	0.0146792	0.00533656	0.00912867	0.00963209					0.10083	-5462	0.08083	47476					0.08083	15225	0.08083	44931					0.08083	288945	0.08083	-59271
		780.615	0.00042523	0.00220387	0.0114582	0.00486841	0.00650905	0.00815827					0.10167	-5426	0.08167	48601					0.08167	15682	0.08167	45544					0.08167	292508	0.08167	-58745
		780.405	-0.000527081	0.0030863	0.0119509	0.00523039	0.00550898	0.00863574					0.1025	-5597	0.0825	49540					0.0825	15933	0.0825	46112					0.0825	295757	0.0825	-58571
		780.194	0.00225643	0.00578819	0.0123114	0.00556351	0.00712318	0.0108182					0.10333	-5889	0.08333	50321					0.08333	16007	0.08333	46733					0.08333	298740	0.08333	-58705
		779.984	0.00137228	0.00333472	0.011344	0.00492807	0.00642831	0.0107658					0.10417	-6132	0.08417	50964					0.08417	15922	0.08417	47108					0.08417	301500	0.08417	-59106
		779.808	-0.000293862	0.00341261	0.00953902	0.00360985	0.00690383	0.0094079					0.105	-6376	0.085	51489					0.085	15685	0.085	47580					0.085	304080	0.085	-59734
		779.598	0.00191998	0.00468596	0.0128023	0.0052864	0.00842993	0.0101264					0.10583	-6715	0.08583	51913					0.08583	15299	0.08583	47989					0.08583	306516	0.08583	-60559
		779.387	0.00219125	0.00441367	0.0117013	0.00672397	0.00622002	0.0109466					0.10667	-7104	0.08667	52249					0.08667	14770	0.08667	48291					0.08667	308836	0.08667	-61559
		779.212	0.000977881	0.00450414	0.0128036	0.00488979	0.00699792	0.0110194					0.1075	-7352	0.0875	52510					0.0875	14104	0.0875	48375					0.0875	311070	0.0875	-62720
		779.001	-0.000349941	0.00281483	0.0129611	0.00579588	0.00799822	0.010342					0.10833	-7669	0.08833	52708					0.08833	13311	0.08833	48563					0.08833	313235	0.08833	-64030
		778.791	0.00390412	0.00670841	0.0151739	0.00475523	0.00831555	0.0119756					0.10917	-8086	0.08917	52847					0.08917	12411	0.08917	48606					0.08917	315347	0.08917	-65477
		778.615	0.00200915	0.0047558	0.0113236	0.00305845	0.00666819	0.0114916					0.11	-8537	0.09	52932					0.09	11424	0.09	48723					0.09	317413	0.09	-67048
		778.404	0.00187154	0.00533072	0.012533	0.00576542	0.00709782	0.0108507					0.11083	-8903	0.09083	52961					0.09083	10378	0.09083	48902					0.09083	319439	0.09083	-68729
		778.194	0.000304733	0.00326012	0.012894	0.00391914	0.00610909	0.0112042					0.11167	-9422	0.09167	52928					0.09167	9301	0.09167	49143					0.09167	321425	0.09167	-70497
		777.983	7.0778e-05	0.00355334	0.00824709	0.00265504	0.00492652	0.0083202					0.1125	-9994	0.0925	52822					0.0925	8218	0.0925	49391					0.0925	323378	0.0925	-72322
		777.808	0.00171546	0.00533887	0.0130715	0.00633595	0.00781334	0.0110896					0.11333	-10658	0.09333	52637					0.09333	7152	0.09333	49748					0.09333	325303	0.09333	-74184
		777.597	0.00292432	0.0035011	0.0132669	0.0044257	0.00802432	0.00924924					0.11417	-11125	0.09417	52360					0.09417	6119	0.09417	49909					0.09417	327211	0.09417	-76061
		777.386	0.00286035	0.00265887	0.0107724	0.00494637	0.00763274	0.0109713					0.115	-11603	0.095	51994					0.095	5126	0.095	50001					0.095	329113	0.095	-77936
		777.211	0.00265903	0.00440102	0.0114032	0.0026077	0.0063313	0.010133					0.11583	-12023	0.09583	51542					0.09583	4177	0.09583	50063					0.09583	331021	0.09583	-79804
		777	0.00107404	0.00489597	0.0123033	0.00593751	0.00688229	0.0100856					0.11667	-12266	0.09667	51019					0.09667	3267	0.09667	50112					0.09667	332943	0.09667	-81666
		776.789	0.00241612	0.00596809	0.0140211	0.00693484	0.00783635	0.0113134					0.1175	-12312	0.0975	50446					0.0975	2384	0.0975	50110					0.0975	334885	0.0975	-83530
		776.613	0.00217151	0.00373398	0.0132819	0.00491678	0.00632239	0.0110085					0.11833	-12467	0.09833	49848					0.09833	1520	0.09833	50257					0.09833	336850	0.09833	-85403
		776.403	0.00105956	0.00394252	0.0126966	0.00643191	0.0082078	0.0102789					0.11917	-12626	0.09917	49251					0.09917	657	0.09917	50446					0.09917	338840	0.09917	-87284
		776.192	0.00154004	0.00553564	0.0120758	0.00539794	0.00673149	0.0115557					0.12	-12719	0.1	48675					0.1	-213	0.1	50644					0.1	340849	0.1	-89168
		775.981	0.002382	0.0057698	0.0137426	0.00669773	0.00590232	0.0114556					0.12083	-13031	0.10083	48136					0.10083	-1098	0.10083	50833					0.10083	342876	0.10083	-91048
		775.805	0.00298549	0.00327287	0.0114234	0.00498638	0.00538447	0.0106031					0.12167	-13491	0.10167	47640					0.10167	-1999	0.10167	50883					0.10167	344919	0.10167	-92910
		775.594	0.00313578	0.00526602	0.0122533	0.00553855	0.00929541	0.00964119					0.1225	-13906	0.1025	47188					0.1025	-2907	0.1025	51009					0.1025	346976	0.1025	-94740
		775.384	0.00240035	0.00625138	0.0130313	0.00544617	0.00847316	0.00949287					0.12333	-14350	0.10333	46771					0.10333	-3806	0.10333	51096					0.10333	349043	0.10333	-96530
		775.208	0.00222364	0.00455909	0.0125935	0.0069158	0.00835097	0.011185					0.12417	-14789	0.10417	46378					0.10417	-4684	0.10417	51253					0.10417	351121	0.10417	-98277
		774.997	0.000461559	0.00125337	0.0102282	0.00301406	0.007316	0.00918438					0.125	-15085	0.105	46001					0.105	-5521	0.105	51461					0.105	353212	0.105	-99979
		774.786	0.00168952	0.0032771	0.0119657	0.00497797	0.00676972	0.0106202					0.12583	-15201	0.10583	45642					0.10583	-6306	0.10583	51887					0.10583	355316	0.10583	-101641
		774.61	0.00369208	0.0067046	0.0123121	0.00499418	0.00852543	0.0108162					0.12667	-15427	0.10667	45324					0.10667	-7032	0.10667	52127					0.10667	357439	0.10667	-103269
		774.399	0.00412413	0.005148	0.0149641	0.0087353	0.00908918	0.0129156					0.1275	-15497	0.1075	45097					0.1075	-7696	0.1075	52395					0.1075	359584	0.1075	-104868
		774.188	0.00101628	0.0029011	0.0119858	0.00295651	0.00720768	0.00932426					0.12833	-15511	0.10833	45024					0.10833	-8303	0.10833	52576					0.10833	361759	0.10833	-106443
		774.013	0.000876477	0.00305009	0.0107839	0.00318243	0.00775138	0.0107973					0.12917	-15585	0.10917	45190					0.10917	-8868	0.10917	52625					0.10917	363964	0.10917	-107996
		773.802	0.00293738	0.00500631	0.0121668	0.00568692	0.00755687	0.0109295					0.13	-15822	0.11	45669					0.11	-9397	0.11	52649					0.11	366195	0.11	-109527
		773.591	0.00271779	0.0061061	0.0118406	0.00566722	0.00834102	0.0123138					0.13083	-16009	0.11083	46512					0.11083	-9911	0.11083	52781					0.11083	368443	0.11083	-111036
		773.415	0.00153867	0.00451395	0.013073	0.00609452	0.00937274	0.0113929					0.13167	-16391	0.11167	47720					0.11167	-10425	0.11167	52919					0.11167	370696	0.11167	-112526
		773.204	-0.000583647	0.00374889	0.0116139	0.00331865	0.00620726	0.00937319					0.1325	-16931	0.1125	49232					0.1125	-10947	0.1125	53221					0.1125	372941	0.1125	-113996
		772.993	0.000983589	0.00327089	0.0115243	0.00524034	0.00677939	0.00993097					0.13333	-17384	0.11333	50924					0.11333	-11490	0.11333	53610					0.11333	375165	0.11333	-115452
		772.782	0.0019672	0.00512845	0.0146106	0.00598588	0.00726019	0.0103668					0.13417	-17660	0.11417	52622					0.11417	-12059	0.11417	53885					0.11417	377363	0.11417	-116895
		772.606	0.00374007	0.00692776	0.0142977	0.00670906	0.00916751	0.0129763					0.135	-17950	0.115	54122					0.115	-12655	0.115	54247					0.115	379534	0.115	-118327
		772.395	0.00251825	0.00445588	0.0111792	0.0063106	0.00782349	0.0113355					0.13583	-18167	0.11583	55231					0.11583	-13280	0.11583	54511					0.11583	381688	0.11583	-119750
		772.183	0.00104843	0.00454222	0.01159	0.00573471	0.00745723	0.00998339					0.13667	-18287	0.11667	55807					0.11667	-13934	0.11667	54634					0.11667	383833	0.11667	-121166
		772.008	0.00116013	0.00666587	0.0144275	0.00550035	0.00764889	0.0107729					0.1375	-18459	0.1175	55775					0.1175	-14609	0.1175	54739					0.1175	385986	0.1175	-122573
		771.796	0.00236086	0.00472699	0.0127294	0.00559644	0.00755645	0.00876417					0.13833	-18699	0.11833	55142					0.11833	-15302	0.11833	54959					0.11833	388154	0.11833	-123975
		771.585	0.00155688	0.00472846	0.013609	0.00505928	0.00596491	0.00909489					0.13917	-18784	0.11917	53984					0.11917	-16005	0.11917	55015					0.11917	390341	0.11917	-125375
		771.409	0.00240805	0.00509084	0.013926	0.00612936	0.00793199	0.0123254					0.14	-18887	0.12	52431					0.12	-16711	0.12	55236					0.12	392544	0.12	-126776
		771.198	0.00199032	0.00238921	0.0106667	0.00417248	0.00769299	0.0113365					0.14083	-19076	0.12083	50633					0.12083	-17413	0.12083	55452					0.12083	394754	0.12083	-128190
		770.987	0.00147014	0.0032814	0.012499	0.00348069	0.00827669	0.0111935					0.14167	-19206	0.12167	48743					0.12167	-18110	0.12167	55656					0.12167	396953	0.12167	-129624
		770.811	0.00195477	0.00474369	0.01303	0.00549241	0.0057256	0.00913674					0.1425	-19437	0.1225	46877					0.1225	-18791	0.1225	55739					0.1225	399134	0.1225	-131087
		770.599	0.00522742	0.00650897	0.0139014	0.00554586	0.00867355	0.0135756					0.14333	-19901	0.12333	45119					0.12333	-19459	0.12333	55878					0.12333	401282	0.12333	-132589
		770.388	0.00141407	0.00413936	0.0125303	0.00675873	0.007454	0.0098805					0.14417	-20388	0.12417	43511					0.12417	-20111	0.12417	55953					0.12417	403394	0.12417	-134134
		770.212	0.00482945	0.00587758	0.0155299	0.00737113	0.00844167	0.0112919					0.145	-20777	0.125	42064					0.125	-20750	0.125	56068					0.125	405470	0.125	-135720
		770.001	0.00358988	0.0060636	0.0123919	0.00582495	0.0087025	0.0115149					0.14583	-21335	0.12583	40765					0.12583	-21376	0.12583	56166					0.12583	407520	0.12583	-137346
		769.79	0.00514498	0.00594851	0.013102	0.00887327	0.0112325	0.0130802					0.14667	-21893	0.12667	39597					0.12667	-21995	0.12667	56298					0.12667	409548	0.12667	-138999
		769.613	0.000781838	0.00558302	0.0128846	0.00588327	0.00958308	0.0108063					0.1475	-22258	0.1275	38543					0.1275	-22602	0.1275	56371					0.1275	411568	0.1275	-140662
		769.402	0.00313596	0.00332929	0.0128406	0.00469598	0.00858026	0.0116129					0.14833	-22479	0.12833	37591					0.12833	-23197	0.12833	56422					0.12833	413587	0.12833	-142320
		769.191	0.00223233	0.00588527	0.0120595	0.00593675	0.00778306	0.0112819					0.14917	-22685	0.12917	36735					0.12917	-23776	0.12917	56438					0.12917	415617	0.12917	-143949
		769.015	0.000558512	0.00350989	0.0107798	0.00467188	0.00625807	0.0112848					0.15	-22735	0.13	35974					0.13	-24328	0.13	56546					0.13	417666	0.13	-145531
		768.803	0.00179782	0.00553297	0.0142183	0.00694031	0.00890062	0.0118104					0.15083	-22588	0.13083	35309					0.13083	-24846	0.13083	56704					0.13083	419744	0.13083	-147048
		768.592	0.00234111	0.00332806	0.013999	0.00526659	0.00756087	0.0106112					0.15167	-22501	0.13167	34737					0.13167	-25325	0.13167	56869					0.13167	421860	0.13167	-148491
		768.416	0.00387711	0.0047009	0.0128821	0.00633072	0.00973699	0.0121975					0.1525	-22461	0.1325	34256					0.1325	-25756	0.1325	56977					0.1325	424026	0.1325	-149850
		768.204	0.00141944	0.00318282	0.0118433	0.00550048	0.00776161	0.0101983					0.15333	-22493	0.13333	33859					0.13333	-26142	0.13333	57162					0.13333	426248	0.13333	-151133
		767.993	0.00322627	0.0055035	0.0143971	0.00680143	0.00817599	0.0125222					0.15417	-22525	0.13417	33534					0.13417	-26486	0.13417	57281					0.13417	428534	0.13417	-152343
		767.781	0.0023657	0.00441796	0.0134092	0.00605869	0.00790894	0.0126899					0.155	-22651	0.135	33266					0.135	-26792	0.135	57408					0.135	430883	0.135	-153493
		767.605	0.00169209	0.00566581	0.0135871	0.00460739	0.00780319	0.0112185					0.15583	-22652	0.13583	33043					0.13583	-27073	0.13583	57691					0.13583	433292	0.13583	-154595
		767.394	0.00180442	0.0058096	0.013341	0.00606748	0.00843721	0.0109017					0.15667	-22808	0.13667	32855					0.13667	-27340	0.13667	58063					0.13667	435754	0.13667	-155664
		767.182	0.0021695	0.00388406	0.0118806	0.00384144	0.00725246	0.0119174					0.1575	-22825	0.1375	32691					0.1375	-27596	0.1375	58342					0.1375	438254	0.1375	-156705
		767.006	0.00188668	0.00536104	0.0147562	0.00670825	0.00882448	0.0117644					0.15833	-22790	0.13833	32540					0.13833	-27847	0.13833	58550					0.13833	440779	0.13833	-157726
		766.794	0.00301646	0.00584071	0.0132547	0.0061814	0.00821944	0.0102983					0.15917	-22753	0.13917	32395					0.13917	-28093	0.13917	58804					0.13917	443315	0.13917	-158728
		766.583	0.00256379	0.00429732	0.013566	0.00667896	0.00865594	0.0133789					0.16	-23024	0.14	32250					0.14	-28331	0.14	58886					0.14	445846	0.14	-159711
		766.406	0.00270417	0.00567588	0.0142372	0.00426213	0.00697153	0.0106119					0.16083	-23038	0.14083	32101					0.14083	-28561	0.14083	58959					0.14083	448363	0.14083	-160677
		766.195	0.00174194	0.00406834	0.0126252	0.00571713	0.00753106	0.0111126					0.16167	-23198	0.14167	31942					0.14167	-28781	0.14167	59057					0.14167	450860	0.14167	-161628
		765.983	0.00205853	0.00553546	0.0127183	0.00657848	0.00864696	0.0110238					0.1625	-23449	0.1425	31774					0.1425	-28990	0.1425	59245					0.1425	453334	0.1425	-162560
		765.807	0.00167182	0.00530236	0.0128536	0.00724448	0.00928763	0.0112566					0.16333	-23737	0.14333	31601					0.14333	-29198	0.14333	59363					0.14333	455789	0.14333	-163483
		765.595	0.00192638	0.00343049	0.0124055	0.00565914	0.00779632	0.0104827					0.16417	-23749	0.14417	31429					0.14417	-29407	0.14417	59430					0.14417	458233	0.14417	-164398
		765.383	0.00229705	0.00500953	0.0130043	0.00598228	0.00898742	0.0103185					0.165	-24051	0.145	31263					0.145	-29623	0.145	59597					0.145	460678	0.145	-165306
		765.207	0.00170971	0.00425233	0.0112242	0.00438107	0.00658484	0.00995672					0.16583	-24386	0.14583	31107					0.14583	-29853	0.14583	59707					0.14583	463140	0.14583	-166209
		764.995	0.00273988	0.00503262	0.0127503	0.00545217	0.00840166	0.0120151					0.16667	-24753	0.14667	30969					0.14667	-30104	0.14667	59855					0.14667	465633	0.14667	-167108
		764.784	0.00198668	0.00502348	0.0127641	0.0048722	0.00694868	0.0104615					0.1675	-25183	0.1475	30850					0.1475	-30373	0.1475	60010					0.1475	468166	0.1475	-168002
		764.607	0.000955466	0.00421558	0.0119379	0.00507777	0.00662716	0.00966525					0.16833	-25655	0.14833	30750					0.14833	-30660	0.14833	60327					0.14833	470742	0.14833	-168894
		764.396	0.00357615	0.00501152	0.0129642	0.00598509	0.00777995	0.0111357					0.16917	-25840	0.14917	30666					0.14917	-30959	0.14917	60388					0.14917	473356	0.14917	-169785
		764.184	0.000536818	0.00459177	0.0118597	0.00551008	0.00697669	0.0098502					0.17	-25888	0.15	30597					0.15	-31264	0.15	60571					0.15	475997	0.15	-170678
		764.007	0.000804348	0.00456137	0.01298	0.00488704	0.0069416	0.00930009					0.17083	-25882	0.15083	30543					0.15083	-31564	0.15083	60723					0.15083	478645	0.15083	-171580
		763.796	0.00132892	0.00579339	0.0130554	0.00575879	0.00873794	0.0121233					0.17167	-25705	0.15167	30497					0.15167	-31850	0.15167	60886					0.15167	481281	0.15167	-172488
		763.584	0.00193883	0.00504716	0.0133595	0.00531211	0.00785222	0.0111559					0.1725	-25654	0.1525	30458					0.1525	-32105	0.1525	61025					0.1525	483886	0.1525	-173403
		763.407	0.00182688	0.00606378	0.013202	0.00627155	0.0100049	0.012823					0.17333	-25832	0.15333	30423					0.15333	-32325	0.15333	61321					0.15333	486451	0.15333	-174323
		763.195	0.00198795	0.00646233	0.0130033	0.00648461	0.00867627	0.0107571					0.17417	-26154	0.15417	30391					0.15417	-32508	0.15417	61604					0.15417	488974	0.15417	-175242
		762.984	0.00217338	0.00653612	0.0147166	0.00600598	0.00938266	0.0131324					0.175	-26473	0.155	30356					0.155	-32655	0.155	61791					0.155	491460	0.155	-176155
		762.807	0.00273308	0.00327871	0.014426	0.00497512	0.00808574	0.0106357					0.17583	-26905	0.15583	30316					0.15583	-32773	0.15583	61884					0.15583	493922	0.15583	-177060
		762.595	0.00197094	0.00512403	0.0130341	0.00625558	0.00860936	0.0109001					0.17667	-27217	0.15667	30267					0.15667	-32882	0.15667	61948					0.15667	496377	0.15667	-177952
		762.383	0.00304234	0.00538234	0.0121113	0.0046713	0.00702175	0.0123022					0.1775	-27424	0.1575	30211					0.1575	-32999	0.1575	62036					0.1575	498839	0.1575	-178836
		762.207	0.00176294	0.00354168	0.0134135	0.00528863	0.00729747	0.0111597					0.17833	-27337	0.15833	30142					0.15833	-33139	0.15833	62096					0.15833	501318	0.15833	-179717
		761.995	0.00274241	0.00660718	0.0148668	0.00794907	0.00913021	0.0119347					0.17917	-27260	0.15917	30062					0.15917	-33315	0.15917	62342					0.15917	503823	0.15917	-180601
		761.783	0.00307123	0.00302094	0.0130969	0.00581873	0.00805478	0.0116345					0.18	-27136	0.16	29971					0.16	-33534	0.16	62720					0.16	506353	0.16	-181498
		761.606	0.00133305	0.00510763	0.0140481	0.00490286	0.00803653	0.0109184					0.18083	-27147	0.16083	29872					0.16083	-33793	0.16083	63052					0.16083	508909	0.16083	-182416
		761.394	0.00249016	0.00651806	0.0147974	0.00686709	0.0096169	0.0124204					0.18167	-27135	0.16167	29770					0.16167	-34087	0.16167	63341					0.16167	511485	0.16167	-183359
		761.182	-0.000557071	0.00278463	0.0114118	0.00359907	0.00653861	0.00924815					0.1825	-27438	0.1625	29674					0.1625	-34402	0.1625	63424					0.1625	514075	0.1625	-184328
		761.006	0.00338204	0.00594187	0.0141016	0.00589865	0.00928073	0.0129777					0.18333	-27754	0.16333	29594					0.16333	-34729	0.16333	63339					0.16333	516672	0.16333	-185323
		760.794	0.00115735	0.00348873	0.0130143	0.00632126	0.00766069	0.0116845					0.18417	-28097	0.16417	29544					0.16417	-35059	0.16417	63092					0.16417	519273	0.16417	-186335
		760.582	0.00346211	0.00584906	0.0135573	0.00541162	0.00862771	0.011148					0.185	-28247	0.165	29535					0.165	-35390	0.165	62837					0.165	521870	0.165	-187358
		760.405	0.00150103	0.00658529	0.0132824	0.00557499	0.00861572	0.0108506					0.18583	-28463	0.16583	29576					0.16583	-35717	0.16583	62649					0.16583	524460	0.16583	-188378
		760.193	-0.000425098	0.00344027	0.0118412	0.00382146	0.00569174	0.0094703					0.18667	-28603	0.16667	29672					0.16667	-36040	0.16667	62679					0.16667	527037	0.16667	-189388
		759.981	0.00257923	0.00452004	0.0148972	0.00703291	0.00902894	0.0137055					0.1875	-28738	0.1675	29823					0.1675	-36359	0.1675	62775					0.1675	529599	0.1675	-190377
		759.804	0.000999493	0.00642697	0.0130344	0.00692235	0.00722558	0.0118602					0.18833	-28844	0.16833	30022					0.16833	-36670	0.16833	63012					0.16833	532145	0.16833	-191341
		759.592	0.00170558	0.00632964	0.0154203	0.00549778	0.00804884	0.0111813					0.18917	-29038	0.16917	30261					0.16917	-36963	0.16917	63386					0.16917	534674	0.16917	-192277
		759.415	0.000842369	0.00401553	0.0127296	0.00508136	0.00772864	0.0103733					0.19	-29253	0.17	30529					0.17	-37231	0.17	63620					0.17	537192	0.17	-193184
		759.203	0.00200779	0.00513304	0.0159108	0.00643858	0.00821838	0.0127396					0.19083	-29403	0.17083	30813					0.17083	-37459	0.17083	63888					0.17083	539702	0.17083	-194061
		758.991	0.00273097	0.00417242	0.0143555	0.0069632	0.00905775	0.0128837					0.19167	-29405	0.17167	31103					0.17167	-37639	0.17167	64117					0.17167	542208	0.17167	-194911
		758.814	0.000874376	0.00481294	0.0118589	0.00711923	0.00775702	0.0117047					0.1925	-29485	0.1725	31394					0.1725	-37768	0.1725	64301					0.1725	544714	0.1725	-195735
		758.602	0.00234132	0.00408885	0.0136183	0.0052777	0.00849391	0.00986816					0.19333	-29587	0.17333	31682					0.17333	-37847	0.17333	64370					0.17333	547224	0.17333	-196536
		758.39	0.00212835	0.00561113	0.0121077	0.00606334	0.00878242	0.0111869					0.19417	-29612	0.17417	31971					0.17417	-37881	0.17417	64541					0.17417	549735	0.17417	-197321
		758.213	0.00155233	0.00455441	0.0108459	0.00666119	0.00689344	0.0105139					0.195	-29589	0.175	32262					0.175	-37885	0.175	64542					0.175	552253	0.175	-198099
		758	-0.000334111	0.00376858	0.0117169	0.00381994	0.0059203	0.009249					0.19583	-29802	0.17583	32558					0.17583	-37872	0.17583	64612					0.17583	554774	0.17583	-198879
		757.788	0.00394547	0.00653031	0.0159709	0.00767726	0.0101492	0.015135					0.19667	-29858	0.17667	32863					0.17667	-37860	0.17667	64556					0.17667	557298	0.17667	-199672
		757.611	0.000401055	0.00367177	0.0117627	0.00515308	0.00618704	0.0106322					0.1975	-29834	0.1775	33173					0.1775	-37861	0.1775	64484					0.1775	559827	0.1775	-200485
		757.399	0.00102521	0.00527928	0.012805	0.00751683	0.00808758	0.0114086					0.19833	-29712	0.17833	33479					0.17833	-37888	0.17833	64387					0.17833	562363	0.17833	-201323
		757.187	0.0042041	0.00547781	0.0141638	0.00741326	0.00738074	0.0136312					0.19917	-29574	0.17917	33768					0.17917	-37946	0.17917	64297					0.17917	564902	0.17917	-202186
		757.01	0.000905892	0.00312926	0.0116315	0.00430618	0.00615622	0.0102096					0.2	-29137	0.18	34024					0.18	-38045	0.18	64124					0.18	567448	0.18	-203067
		756.798	-0.000146386	0.00454371	0.0117429	0.00474444	0.00596633	0.0099538					0.20083	-28618	0.18083	34228					0.18083	-38183	0.18083	64107					0.18083	569994	0.18083	-203953
		756.585	0.00398635	0.00674863	0.0134038	0.00677477	0.00824397	0.0114929					0.20167	-28024	0.18167	34362					0.18167	-38363	0.18167	64102					0.18167	572538	0.18167	-204837
		756.408	0.000938059	0.00427403	0.0114855	0.00687385	0.00719779	0.0104101					0.2025	-27414	0.1825	34413					0.1825	-38583	0.1825	63978					0.1825	575073	0.1825	-205707
		756.196	0.00232573	0.0046824	0.013742	0.00516379	0.00841114	0.0122308					0.20333	-26667	0.18333	34380					0.18333	-38840	0.18333	63906					0.18333	577596	0.18333	-206559
		755.983	0.000525985	0.00649413	0.0148442	0.00556306	0.00727133	0.0128617					0.20417	-25987	0.18417	34260					0.18417	-39126	0.18417	63831					0.18417	580101	0.18417	-207393
		755.807	0.00166481	0.0033355	0.0128125	0.00521333	0.00836654	0.0108665					0.205	-25340	0.185	34064					0.185	-39431	0.185	63545					0.185	582588	0.185	-208214
		755.594	0.00308784	0.00495755	0.0137002	0.00789935	0.00762918	0.0111579					0.20583	-24603	0.18583	33803					0.18583	-39740	0.18583	63231					0.18583	585060	0.18583	-209031
		755.382	0.00395401	0.00573903	0.0137616	0.00682472	0.00777808	0.0124036					0.20667	-23712	0.18667	33495					0.18667	-40043	0.18667	62989					0.18667	587524	0.18667	-209857
		755.205	0.00288372	0.00429097	0.0124396	0.00531046	0.00739954	0.0108756					0.2075	-22861	0.1875	33156					0.1875	-40323	0.1875	62736					0.1875	589986	0.1875	-210694
		754.992	0.00245028	0.00582461	0.0130214	0.00470475	0.00743156	0.0116756					0.20833	-21872	0.18833	32802					0.18833	-40574	0.18833	62519					0.18833	592456	0.18833	-211551
		754.78	0.00128727	0.00410236	0.0128769	0.00637125	0.00879621	0.0116934					0.20917	-20728	0.18917	32447					0.18917	-40789	0.18917	62573					0.18917	594939	0.18917	-212428
		754.603	0.000704255	0.00353494	0.0115292	0.00374213	0.00704796	0.00978276					0.21	-19602	0.19	32104					0.19	-40971	0.19	62638					0.19	597441	0.19	-213322
		754.39	0.00209295	0.00535624	0.0128096	0.00652306	0.00765384	0.0117462					0.21083	-18655	0.19083	31782					0.19083	-41130	0.19083	63076					0.19083	599967	0.19083	-214225
		754.213	0.0023637	0.00598764	0.0137351	0.00614516	0.00791245	0.012414					0.21167	-17720	0.19167	31480					0.19167	-41276	0.19167	63876					0.19167	602513	0.19167	-215135
		754	0.00206379	0.00397778	0.0119485	0.00594289	0.00891074	0.0109027					0.2125	-16903	0.1925	31197					0.1925	-41420	0.1925	64970					0.1925	605079	0.1925	-216044
		753.788	0.0013176	0.0037438	0.0121574	0.00468326	0.00611232	0.0106031					0.21333	-16282	0.19333	30928					0.19333	-41569	0.19333	65960					0.19333	607658	0.19333	-216951
		753.611	0.00357357	0.00580907	0.0135423	0.00551849	0.00663943	0.0114645					0.21417	-15816	0.19417	30667					0.19417	-41730	0.19417	67032					0.19417	610245	0.19417	-217853
		753.398	0.00290564	0.00544905	0.0138303	0.00587569	0.00678515	0.0112296					0.215	-15256	0.195	30404					0.195	-41903	0.195	67367					0.195	612828	0.195	-218749
		753.185	0.00312035	0.00551747	0.0151311	0.00682407	0.00894932	0.012013					0.21583	-14754	0.19583	30137					0.19583	-42084	0.19583	67109					0.19583	615404	0.19583	-219634
		753.008	0.00281905	0.00588868	0.0128448	0.00525813	0.00816315	0.0131006					0.21667	-14311	0.19667	29863					0.19667	-42271	0.19667	66228					0.19667	617960	0.19667	-220509
		752.796	0.00344372	0.00611744	0.0148851	0.0076712	0.00875492	0.0132731					0.2175	-13904	0.1975	29585					0.1975	-42458	0.1975	65365					0.1975	620494	0.1975	-221364
		752.583	0.00222567	0.00439056	0.0129099	0.00596404	0.0071256	0.0126303					0.21833	-13544	0.19833	29305					0.19833	-42645	0.19833	64439					0.19833	623002	0.19833	-222195
		752.406	0.00127497	0.00504852	0.0132541	0.00582161	0.00739738	0.0119769					0.21917	-13450	0.19917	29028					0.19917	-42833	0.19917	63905					0.19917	625484	0.19917	-222998
		752.193	0.00194645	0.00510724	0.0140207	0.00752724	0.00847258	0.0121113					0.22	-13591	0.2	28759					0.2	-43023	0.2	63601					0.2	627940	0.2	-223771
		751.98	0.00248425	0.00543594	0.0133094	0.00778319	0.00828933	0.0115837					0.22083	-13899	0.20083	28501					0.20083	-43215	0.20083	63648					0.20083	630379	0.20083	-224514
		751.803	0.00244158	0.00574693	0.0134181	0.00629429	0.00842169	0.0115402					0.22167	-14264	0.20167	28253					0.20167	-43413	0.20167	63664					0.20167	632799	0.20167	-225239
		751.59	0.00249058	0.00487733	0.0137876	0.00669071	0.00799081	0.0113384					0.2225	-14679	0.2025	28012					0.2025	-43609	0.2025	63635					0.2025	635209	0.2025	-225956
		751.413	0.00257746	0.00585218	0.0134824	0.00699829	0.00866423	0.0118524					0.22333	-15111	0.20333	27772					0.20333	-43799	0.20333	63642					0.20333	637611	0.20333	-226675
		751.2	0.00260369	0.00522577	0.0126858	0.00529046	0.00864134	0.0116401					0.22417	-15389	0.20417	27525					0.20417	-43979	0.20417	63612					0.20417	640015	0.20417	-227414
		750.988	0.00308585	0.00654794	0.0156089	0.00798566	0.00966475	0.0125087					0.225	-15611	0.205	27267					0.205	-44144	0.205	63451					0.205	642425	0.205	-228178
		750.81	0.00402491	0.00518632	0.0134706	0.00743264	0.00817649	0.0132487					0.22583	-15998	0.20583	26988					0.20583	-44295	0.20583	63274					0.20583	644851	0.20583	-228975
		750.598	0.00321038	0.00519326	0.0148927	0.00763508	0.010096	0.0130342					0.22667	-16449	0.20667	26688					0.20667	-44436	0.20667	63082					0.20667	647298	0.20667	-229807
		750.385	0.00294588	0.00678234	0.0141834	0.00790062	0.00951991	0.0143722					0.2275	-16903	0.2075	26367					0.2075	-44569	0.2075	62692					0.2075	649776	0.2075	-230669
		750.207	0.00173838	0.00563735	0.0131063	0.00504726	0.00677471	0.0117311					0.22833	-17421	0.20833	26035					0.20833	-44703	0.20833	62286					0.20833	652281	0.20833	-231554
		749.995	0.00294924	0.00656266	0.0146794	0.0054041	0.00828313	0.0131124					0.22917	-18023	0.20917	25700					0.20917	-44844	0.20917	62025					0.20917	654817	0.20917	-232454
		749.782	0.00289529	0.00452336	0.0130638	0.00630375	0.008254	0.0125925					0.23	-18539	0.21	25376					0.21	-44997	0.21	61694					0.21	657375	0.21	-233356
		749.604	0.00289821	0.00524647	0.0130636	0.00671443	0.00822912	0.0135149					0.23083	-18964	0.21083	25074					0.21083	-45162	0.21083	61354					0.21083	659949	0.21083	-234249
		749.391	0.0025357	0.00681865	0.014141	0.00600837	0.00887216	0.0134173					0.23167	-19351	0.21167	24810					0.21167	-45342	0.21167	61168					0.21167	662526	0.21167	-235124
		749.214	0.000236326	0.00449014	0.0132819	0.00550027	0.00620934	0.0106066					0.2325	-19832	0.2125	24588					0.2125	-45529	0.2125	61132					0.2125	665097	0.2125	-235973
		749.001	0.00142324	0.00585045	0.0143422	0.00509118	0.00787462	0.0121536					0.23333	-20317	0.21333	24411					0.21333	-45718	0.21333	60892					0.21333	667653	0.21333	-236788
		748.788	0.00343552	0.00529885	0.015741	0.00733909	0.0104787	0.0135229					0.23417	-20827	0.21417	24271					0.21417	-45895	0.21417	60723					0.21417	670190	0.21417	-237565
		748.611	0.000743978	0.00418029	0.012874	0.00516261	0.00653775	0.0113814					0.235	-21419	0.215	24166					0.215	-46050	0.215	60635					0.215	672701	0.215	-238305
		748.398	0.000149595	0.00360056	0.0123637	0.00551561	0.00708279	0.0110148					0.23583	-22038	0.21583	24084					0.21583	-46174	0.21583	60636					0.21583	675186	0.21583	-239009
		748.185	0.00293478	0.00623061	0.0152696	0.007144	0.00859827	0.0122532					0.23667	-22541	0.21667	24012					0.21667	-46262	0.21667	60499					0.21667	677648	0.21667	-239686
		748.007	0.00283093	0.00447212	0.014331	0.00838237	0.0098224	0.0141391					0.2375	-23030	0.2175	23944					0.2175	-46311	0.2175	60491					0.2175	680094	0.2175	-240348
		747.794	0.00386288	0.00440057	0.0143852	0.00670496	0.00726983	0.012175					0.23833	-23441	0.21833	23876					0.21833	-46331	0.21833	60536					0.21833	682531	0.21833	-241002
		747.581	0.00234075	0.00678131	0.014899	0.00817259	0.00750693	0.0132375					0.23917	-23760	0.21917	23804					0.21917	-46332	0.21917	60582					0.21917	684969	0.21917	-241663
		747.404	0.0049941	0.00631916	0.0154537	0.0077478	0.00845727	0.0152832					0.24	-24087	0.22	23728					0.22	-46332	0.22	60542					0.22	687415	0.22	-242342
		747.191	0.00225849	0.00615123	0.0139201	0.00588435	0.00837316	0.0132807					0.24083	-24468	0.22083	23645					0.22083	-46350	0.22083	60703					0.22083	689878	0.22083	-243046
		747.013	0.0036643	0.00599375	0.0138981	0.00866967	0.00961211	0.0124015					0.24167	-24745	0.22167	23554					0.22167	-46398	0.22167	60974					0.22167	692359	0.22167	-243780
		746.8	0.00187513	0.00503804	0.0135586	0.00626451	0.00790681	0.0124094					0.2425	-25013	0.2225	23453					0.2225	-46482	0.2225	61370					0.2225	694855	0.2225	-244548
		746.587	0.000563307	0.00389579	0.0142942	0.00772527	0.00756917	0.0120139					0.24333	-25314	0.22333	23334					0.22333	-46605	0.22333	61974					0.22333	697364	0.22333	-245342
		746.409	0.00206597	0.00427013	0.0131105	0.00450327	0.00795722	0.012196					0.24417	-25586	0.22417	23190					0.22417	-46756	0.22417	62763					0.22417	699878	0.22417	-246160
		746.196	0.00163981	0.00547471	0.0143647	0.00712355	0.00900743	0.0131131					0.245	-25918	0.225	23017					0.225	-46922	0.225	63545					0.225	702387	0.225	-246994
		745.983	0.00376633	0.0055418	0.0144056	0.00673914	0.00953084	0.0139823					0.24583	-26263	0.22583	22817					0.22583	-47091	0.22583	64467					0.22583	704885	0.22583	-247839
		745.805	0.00157195	0.00497604	0.0134631	0.00618767	0.00828386	0.0129325					0.24667	-26690	0.22667	22591					0.22667	-47246	0.22667	65525					0.22667	707364	0.22667	-248689
		745.592	0.00325821	0.00557153	0.013874	0.00718389	0.00872389	0.0137959					0.2475	-27103	0.2275	22353					0.2275	-47380	0.2275	66503					0.2275	709821	0.2275	-249542
		745.414	0.00310262	0.00599824	0.0138397	0.00619429	0.00911281	0.0129242					0.24833	-27478	0.22833	22113					0.22833	-47491	0.22833	67563					0.22833	712258	0.22833	-250389
		745.201	-0.000212679	0.00460336	0.0115597	0.00367205	0.00643606	0.0106437					0.24917	-27738	0.22917	21888					0.22917	-47580	0.22917	68798					0.22917	714679	0.22917	-251234
		744.988	0.00229991	0.00536188	0.0127382	0.00660471	0.00867765	0.0124603					0.25	-27986	0.23	21690					0.23	-47653	0.23	70158					0.23	717088	0.23	-252070
		744.81	0.00227358	0.00527087	0.0136608	0.00573116	0.00764501	0.0126486					0.25083	-28285	0.23083	21523					0.23083	-47723	0.23083	71537					0.23083	719494	0.23083	-252900
		744.597	0.000692976	0.00342472	0.0126321	0.00481014	0.00767457	0.0112627					0.25167	-28580	0.23167	21391					0.23167	-47795	0.23167	73194					0.23167	721905	0.23167	-253720
		744.384	0.00221503	0.00539353	0.0133078	0.00552114	0.00937042	0.0109439					0.2525	-28964	0.2325	21293					0.2325	-47876	0.2325	74891					0.2325	724322	0.2325	-254532
		744.206	0.00195233	0.00418092	0.0125758	0.00681244	0.00890957	0.0123115					0.25333	-29300	0.23333	21220					0.23333	-47968	0.23333	76704					0.23333	726746	0.23333	-255329
		743.993	0.00106345	0.00413307	0.0127244	0.00462057	0.00702775	0.0113288					0.25417	-29760	0.23417	21167					0.23417	-48066	0.23417	78611					0.23417	729175	0.23417	-256112
		743.779	0.00161791	0.00471869	0.0135599	0.00498117	0.00758824	0.0120993					0.255	-30003	0.235	21135					0.235	-48162	0.235	80732					0.235	731602	0.235	-256873
		743.602	0.00299107	0.00666374	0.0152587	0.00851706	0.00826877	0.0136635					0.25583	-30220	0.23583	21131					0.23583	-48252	0.23583	83030					0.23583	734019	0.23583	-257612
		743.388	0.00249453	0.00447942	0.0144248	0.00757049	0.00870144	0.0125656					0.25667	-30311	0.23667	21171					0.23667	-48327	0.23667	85884					0.23667	736423	0.23667	-258326
		743.21	0.00213763	0.0053456	0.012938	0.00648522	0.00834432	0.0122396					0.2575	-30517	0.2375	21282					0.2375	-48384	0.2375	89107					0.2375	738811	0.2375	-259017
		742.997	0.00277664	0.00594793	0.0152499	0.00723827	0.00883359	0.0137339					0.25833	-30481	0.23833	21491					0.23833	-48424	0.23833	92893					0.23833	741190	0.23833	-259688
		742.784	0.00262668	0.00674745	0.0158833	0.00769721	0.00875337	0.0142503					0.25917	-30342	0.23917	21835					0.23917	-48452	0.23917	97301					0.23917	743572	0.23917	-260347
		742.606	0.00116638	0.00420418	0.0119905	0.00544533	0.00789197	0.0109925					0.26	-30212	0.24	22343					0.24	-48473	0.24	102308					0.24	745970	0.24	-261001
		742.392	0.00264778	0.00615435	0.0135603	0.00596441	0.0078935	0.0130057					0.26083	-30093	0.24083	23039					0.24083	-48496	0.24083	107804					0.24083	748393	0.24083	-261666
		742.179	0.0028321	0.00581831	0.0142843	0.00674903	0.00945634	0.0127971					0.26167	-29821	0.24167	23938					0.24167	-48524	0.24167	114171					0.24167	750852	0.24167	-262348
		742.001	0.0017559	0.0047021	0.013044	0.00450916	0.00786405	0.01269					0.2625	-29773	0.2425	25054					0.2425	-48559	0.2425	121213					0.2425	753352	0.2425	-263053
		741.788	0.00302941	0.00551003	0.0130498	0.00639145	0.00996379	0.0137506					0.26333	-30230	0.24333	26381					0.24333	-48595	0.24333	129061					0.24333	755887	0.24333	-263785
		741.61	0.00355151	0.00648193	0.0153005	0.00820973	0.00993436	0.0155193					0.26417	-31086	0.24417	27913					0.24417	-48628	0.24417	137772					0.24417	758453	0.24417	-264541
		741.396	0.00385295	0.0044342	0.0134893	0.00758158	0.00793578	0.0129878					0.265	-32652	0.245	29637					0.245	-48649	0.245	147330					0.245	761039	0.245	-265310
		741.183	0.00219287	0.00416255	0.0131771	0.00590432	0.00788967	0.0116226					0.26583	-35273	0.24583	31537					0.24583	-48656	0.24583	157490					0.24583	763638	0.24583	-266082
		741.005	0.00217169	0.00582917	0.0146258	0.00595444	0.00853739	0.0132787					0.26667	-39268	0.24667	33598					0.24667	-48643	0.24667	168419					0.24667	766242	0.24667	-266849
		740.791	0.00307412	0.00615107	0.0146418	0.00755371	0.00740499	0.0134468					0.2675	-44632	0.2475	35804					0.2475	-48609	0.2475	179921					0.2475	768844	0.2475	-267600
		740.613	0.00147916	0.00376403	0.0127492	0.00554447	0.00768622	0.0119583					0.26833	-51854	0.24833	38139					0.24833	-48554	0.24833	191975					0.24833	771440	0.24833	-268328
		740.4	0.00208129	0.00335274	0.0147564	0.006337	0.00799555	0.0128625					0.26917	-60985	0.24917	40594					0.24917	-48478	0.24917	204633					0.24917	774031	0.24917	-269030
		740.186	0.00158465	0.00525307	0.0132513	0.00637073	0.00778135	0.0126381					0.27	-72302	0.25	43158					0.25	-48377	0.25	217827					0.25	776615	0.25	-269706
		740.008	0.00192937	0.00540355	0.0135632	0.00569104	0.0086726	0.0132252					0.27083	-85441	0.25083	45824					0.25083	-48249	0.25083	231438					0.25083	779190	0.25083	-270362
		739.794	0.00321404	0.00469708	0.0150615	0.00706608	0.00972235	0.0142328					0.27167	-100664	0.25167	48595					0.25167	-48088	0.25167	245511					0.25167	781760	0.25167	-271008
		739.581	0.00165722	0.00548879	0.0130638	0.00640241	0.00737045	0.0137277					0.2725	-117498	0.2525	51475					0.2525	-47885	0.2525	260182					0.2525	784330	0.2525	-271646
		739.403	0.00299193	0.00491244	0.0148747	0.00713586	0.00761045	0.0125802					0.27333	-135753	0.25333	54478					0.25333	-47638	0.25333	275273					0.25333	786907	0.25333	-272287
		739.189	0.00285576	0.00636172	0.0138264	0.00626125	0.00889021	0.0130849					0.27417	-154928	0.25417	57628					0.25417	-47342	0.25417	290936					0.25417	789500	0.25417	-272935
		739.011	0.00247928	0.00537878	0.013317	0.00654747	0.00739664	0.0138005					0.275	-174962	0.255	60951					0.255	-47001	0.255	307233					0.255	792119	0.255	-273596
		738.797	0.00220114	0.00511921	0.0138264	0.00662692	0.00854824	0.0119729					0.27583	-195350	0.25583	64490					0.25583	-46620	0.25583	324092					0.25583	794769	0.25583	-274268
		738.583	0.00243611	0.00604711	0.0148196	0.00628914	0.00926227	0.0125805					0.27667	-216072	0.25667	68296					0.25667	-46214	0.25667	341332					0.25667	797455	0.25667	-274956
		738.405	0.0021548	0.0048349	0.0135478	0.00699082	0.00928179	0.0123482					0.2775	-236829	0.2575	72427					0.2575	-45794	0.2575	359146					0.2575	800175	0.2575	-275655
		738.192	0.00279409	0.00471691	0.0142347	0.00637446	0.00937108	0.0129152					0.27833	-257544	0.25833	76951					0.25833	-45380	0.25833	377484					0.25833	802921	0.25833	-276367
		738.014	0.00348249	0.00496776	0.0146391	0.00724503	0.00908503	0.0130994					0.27917	-277931	0.25917	81948					0.25917	-44990	0.25917	396345					0.25917	805687	0.25917	-277088
		737.8	0.00200075	0.00509307	0.0133319	0.00673146	0.00787091	0.0121214					0.28	-297983	0.26	87497					0.26	-44649	0.26	415822					0.26	808457	0.26	-277821
		737.586	0.00324663	0.00545985	0.013419	0.00754794	0.00950467	0.0140664					0.28083	-317555	0.26083	93690					0.26083	-44375	0.26083	436012					0.26083	811218	0.26083	-278574
		737.408	0.00157348	0.00473662	0.0123981	0.00519942	0.00749189	0.0118186					0.28167	-336702	0.26167	100614					0.26167	-44189	0.26167	456799					0.26167	813954	0.26167	-279376
		737.194	0.00186946	0.00621585	0.0135454	0.00678768	0.00945644	0.0131187					0.2825	-355405	0.2625	108355					0.2625	-44095	0.2625	478263					0.2625	816657	0.2625	-280263
		736.98	0.00169118	0.00433063	0.0127537	0.00558103	0.00775926	0.0120382					0.28333	-373785	0.26333	116989					0.26333	-44095	0.26333	500522					0.26333	819326	0.26333	-281308
		736.802	0.00270193	0.00625797	0.0133777	0.00648564	0.00894929	0.0129385					0.28417	-391869	0.26417	126580					0.26417	-44159	0.26417	523589					0.26417	821970	0.26417	-282608
		736.588	0.00132199	0.00418591	0.0136858	0.00574735	0.00726006	0.0121601					0.285	-409490	0.265	137169					0.265	-44242	0.265	547421					0.265	824620	0.265	-284296
		736.41	0.00220819	0.00397196	0.0134677	0.00691951	0.00802796	0.01254					0.28583	-426829	0.26583	148783					0.26583	-44261	0.26583	572198					0.26583	827327	0.26583	-286534
		736.196	0.0013312	0.0043243	0.0132987	0.00634144	0.00732432	0.0114972					0.28667	-443690	0.26667	161427					0.26667	-44114	0.26667	598014					0.26667	830161	0.26667	-289512
		735.982	0.00205632	0.00529374	0.0139444	0.0069622	0.00855162	0.0128451					0.2875	-460172	0.2675	175091					0.2675	-43664	0.2675	624866					0.2675	833224	0.2675	-293439
		735.804	0.00224943	0.00557998	0.0147543	0.00745673	0.00874259	0.0130082					0.28833	-476157	0.26833	189755					0.26833	-42757	0.26833	652812					0.26833	836635	0.26833	-298535
		735.59	0.00240496	0.00596822	0.0137013	0.006258	0.00850481	0.0134196					0.28917	-491812	0.26917	205397					0.26917	-41220	0.26917	682128					0.26917	840533	0.26917	-305019
		735.412	0.00274446	0.00554704	0.0136279	0.00728344	0.00843304	0.0134915					0.29	-507020	0.27	221999					0.27	-38876	0.27	712754					0.27	845071	0.27	-313105
		735.198	0.00369884	0.00563124	0.0143536	0.00753127	0.00926727	0.0133521					0.29083	-521987	0.27083	239552					0.27083	-35548	0.27083	744803					0.27083	850411	0.27083	-322985
		734.984	0.00224693	0.00394027	0.0132792	0.00586375	0.00647234	0.0126573					0.29167	-536661	0.27167	258060					0.27167	-31062	0.27167	778170					0.27167	856718	0.27167	-334833
		734.805	0.00156823	0.00413918	0.0131842	0.00551779	0.00738414	0.01183					0.2925	-551081	0.2725	277542					0.2725	-25247	0.2725	813194					0.2725	864168	0.2725	-348775
		734.591	0.00303353	0.00569166	0.0152162	0.00764918	0.0100641	0.0148071					0.29333	-565040	0.27333	298031					0.27333	-17941	0.27333	849821					0.27333	872946	0.27333	-364870
		734.413	0.00159657	0.00558433	0.0141214	0.00628956	0.00889914	0.0137058					0.29417	-576903	0.27417	319580					0.27417	-8964	0.27417	888173					0.27417	883263	0.27417	-383074
		734.199	0.00257017	0.00497884	0.0136349	0.00532885	0.00889919	0.0129302					0.295	-582789	0.275	342277					0.275	1898	0.275	928254					0.275	895401	0.275	-403178
		733.985	0.00210189	0.0049427	0.0142739	0.00616097	0.00858649	0.0129501					0.29583	-576724	0.27583	366264					0.27583	14936	0.27583	970421					0.27583	909751	0.27583	-424732
		733.807	0.00352309	0.00559503	0.0140324	0.0066776	0.00888278	0.0143895					0.29667	-551422	0.27667	391793					0.27667	30582	0.27667	1014514					0.27667	926881	0.27667	-446960
		733.592	0.00256423	0.00526416	0.0137308	0.00640012	0.00710284	0.0133898					0.2975	-499083	0.2775	419289					0.2775	49476	0.2775	1060671					0.2775	947624	0.2775	-468665
		733.378	0.00322574	0.0050701	0.0135215	0.00669261	0.00872653	0.0137332					0.29833	-414357	0.27833	449423					0.27833	72554	0.27833	1109056					0.27833	973154	0.27833	-488153
		733.2	0.00266387	0.00480849	0.0133942	0.00700021	0.00909893	0.0141988					0.29917	-295939	0.27917	483212					0.27917	101125	0.27917	1159799					0.27917	1005051	0.27917	-503192
		732.986	0.002866	0.00449349	0.0135447	0.00677282	0.00876047	0.0130734					0.3	-146821	0.28	522117					0.28	136932	0.28	1213109					0.28	1045356	0.28	-511000
		732.807	0.00193431	0.00568277	0.0139627	0.00711547	0.00891441	0.0128752					0.30083	27568	0.28083	568119					0.28083	182184	0.28083	1269790					0.28083	1096566	0.28083	-508287
		732.593	0.00289568	0.00481702	0.0133664	0.00689773	0.00853615	0.0130093					0.30167	220397	0.28167	623823					0.28167	239548	0.28167	1331472					0.28167	1161591	0.28167	-491350
		732.379	0.00176881	0.00358832	0.0136628	0.00545925	0.00858884	0.0126021					0.3025	426589	0.2825	692525					0.2825	312085	0.2825	1400948					0.2825	1243660	0.2825	-456178
		732.2	0.0032198	0.00715739	0.0146381	0.00795529	0.00951888	0.0138944					0.30333	643469	0.28333	778271					0.28333	403151	0.28333	1482531					0.28333	1346185	0.28333	-398580
		731.986	0.00275814	0.00586698	0.0141028	0.00814017	0.00831616	0.0129373					0.30417	872728	0.28417	885899					0.28417	516256	0.28417	1582150					0.28417	1472582	0.28417	-314313
		731.808	0.00222947	0.00483631	0.0145058	0.00660353	0.0074334	0.0131645					0.305	1120175	0.285	1021041					0.285	654889	0.285	1707274					0.285	1626085	0.285	-199193
		731.594	0.00200236	0.0060825	0.0148723	0.00706219	0.00867424	0.0141798					0.30583	1397508	0.28583	1190035					0.28583	822330	0.28583	1865893					0.28583	1809569	0.28583	-49211
		731.379	0.00256108	0.00578754	0.0140035	0.0068946	0.00836793	0.0138336					0.30667	1722291	0.28667	1399776					0.28667	1021451	0.28667	2066509					0.28667	2025372	0.28667	139374
		731.201	0.00153168	0.0049171	0.0140222	0.00575601	0.00880273	0.0124708					0.3075	2118126	0.2875	1657391					0.2875	1254515	0.2875	2317317					0.2875	2275163	0.2875	369896
		730.986	0.000596123	0.00377297	0.0125953	0.00548538	0.00655916	0.0118426					0.30833	2608947	0.28833	1969792					0.28833	1522982	0.28833	2625371					0.28833	2559850	0.28833	645151
		730.808	0.00248222	0.0050216	0.0139369	0.00647818	0.00922182	0.0129796					0.30917	3213888	0.28917	2343094					0.28917	1827359	0.28917	2995795					0.28917	2879515	0.28917	967227
		730.594	0.00297947	0.00625421	0.0143726	0.00664082	0.00917851	0.013862					0.31	3941692	0.29	2781961					0.29	2167068	0.29	3432087					0.29	3233376	0.29	1337348
		730.379	0.00318037	0.00560814	0.0145486	0.00608108	0.00934151	0.0138556					0.31083	4787666	0.29083	3288952					0.29083	2540400	0.29083	3934415					0.29083	3619808	0.29083	1755714
		730.201	0.00214354	0.0055203	0.0136414	0.00638953	0.00836617	0.0135914					0.31167	5734167	0.29167	3864012					0.29167	2944539	0.29167	4499560					0.29167	4036338	0.29167	2221415
		729.986	0.00235131	0.00544973	0.0144663	0.00686725	0.00890899	0.0137394					0.3125	6757564	0.2925	4504172					0.2925	3375683	0.2925	5120894					0.2925	4479723	0.2925	2732395
		729.808	0.00276885	0.00456966	0.0131755	0.00634099	0.00798672	0.0138938					0.31333	7833995	0.29333	5203558					0.29333	3829254	0.29333	5788354					0.29333	4946012	0.29333	3285526
		729.593	0.00136774	0.00520044	0.0129486	0.00674001	0.00817692	0.0123732					0.31417	8941096	0.29417	5953733					0.29417	4300177	0.29417	6488567					0.29417	5430681	0.29417	3876764
		729.379	0.00181903	0.00502676	0.0142742	0.00691496	0.00900338	0.0130583					0.315	10058620	0.295	6744332					0.295	4783199	0.295	7206565					0.295	5928782	0.295	4501378
		729.2	0.00212845	0.00515245	0.013709	0.00671577	0.00915873	0.0124301					0.31583	11167267	0.29583	7563894					0.29583	5273195	0.29583	7927036					0.29583	6435164	0.29583	5154235
		728.986	0.00277145	0.00651533	0.0149336	0.00767531	0.00976251	0.0133884					0.31667	12245510	0.29667	8400781					0.29667	5765437	0.29667	8634906					0.29667	6944669	0.29667	5830102
		728.807	0.00217075	0.00500099	0.0136149	0.00633658	0.00727515	0.0128566					0.3175	13271432	0.2975	9244018					0.2975	6255773	0.2975	9317347					0.2975	7452378	0.2975	6523922
		728.593	0.00301612	0.00507628	0.0138091	0.00723042	0.00841243	0.0131011					0.31833	14227079	0.29833	10083958					0.29833	6740707	0.29833	9964120					0.29833	7953786	0.29833	7231008
		728.378	0.00247251	0.004972	0.0142249	0.00652802	0.00798899	0.0135406					0.31917	15100623	0.29917	10912684					0.29917	7217370	0.29917	10568549					0.29917	8444936	0.29917	7947170
		728.199	0.00229239	0.00552804	0.0142151	0.00714079	0.00805762	0.0130454					0.32	15886896	0.3	11724114					0.3	7683431	0.3	11126497					0.3	8922481	0.3	8668708
		727.985	0.00268346	0.00506452	0.0137713	0.00733093	0.00853034	0.0127552					0.32083	16588540	0.30083	12513869					0.30083	8136948	0.30083	11637126					0.30083	9383667	0.30083	9392316
		727.806	0.00221142	0.00471969	0.0134314	0.00641667	0.00820625	0.0132028					0.32167	17210588	0.30167	13278938					0.30167	8576198	0.30167	12101327					0.30167	9826260	0.30167	10114897
		727.592	0.00216727	0.00505635	0.0139026	0.00614753	0.00815249	0.0139411					0.3225	17757634	0.3025	14017263					0.3025	8999540	0.3025	12521698					0.3025	10248461	0.3025	10833346
		727.413	0.00232706	0.00477226	0.0132891	0.00608927	0.00888159	0.0142639					0.32333	18232998	0.30333	14727301					0.30333	9405329	0.30333	12900792					0.30333	10648790	0.30333	11544313
		727.198	0.00255153	0.00504284	0.0130753	0.0071485	0.00847905	0.0127896					0.32417	18638286	0.30417	15407665					0.30417	9791863	0.30417	13241684					0.30417	11026010	0.30417	12244055
		726.984	0.00182558	0.00607762	0.0137511	0.00701128	0.00901142	0.0135157					0.325	18973054	0.305	16056868					0.305	10157426	0.305	13547085					0.305	11379081	0.305	12928356
		726.805	0.00314851	0.00510362	0.0143578	0.00680248	0.00960512	0.0137185					0.32583	19237858	0.30583	16673216					0.30583	10500333	0.30583	13819838					0.30583	11707138	0.30583	13592565
		726.59	0.00262921	0.00628988	0.0139632	0.00700705	0.00807208	0.014863					0.32667	19434724	0.30667	17254788					0.30667	10819033	0.30667	14061654					0.30667	12009480	0.30667	14231741
		726.411	0.00245806	0.00604465	0.0145578	0.00784189	0.00888276	0.0137841					0.3275	19566874	0.3075	17799534					0.3075	11112196	0.3075	14275198					0.3075	12285598	0.3075	14840903
		726.197	0.00291304	0.0064085	0.0143572	0.00721632	0.00936798	0.0147027					0.32833	19639438	0.30833	18305426					0.30833	11378809	0.30833	14462201					0.30833	12535147	0.30833	15415306
		725.982	0.00174708	0.00407385	0.0138945	0.00626926	0.00786202	0.0124098					0.32917	19658520	0.30917	18770610					0.30917	11618205	0.30917	14624812					0.30917	12757976	0.30917	15950704
		725.803	0.00200837	0.00452001	0.0137665	0.00691464	0.00857147	0.0131007					0.33	19630620	0.31	19193564					0.31	11830104	0.31	14764117					0.31	12954079	0.31	16443608
		725.589	0.00108211	0.00435073	0.0130659	0.0063428	0.00783812	0.0130786					0.33083	19562362	0.31083	19573228					0.31083	12014571	0.31083	14882545					0.31083	13123614	0.31083	16891394
		725.41	0.00218839	0.00527653	0.0135793	0.00768804	0.00920775	0.0141739					0.33167	19460544	0.31167	19909062					0.31167	12171993	0.31167	14981041					0.31167	13266878	0.31167	17292396
		725.195	0.00308113	0.0055471	0.0140824	0.00704998	0.00914599	0.0132482					0.3325	19331056	0.3125	20201112					0.3125	12302978	0.3125	15061175					0.3125	13384334	0.3125	17645830
		724.98	0.00368182	0.00531554	0.0133988	0.00863059	0.00899651	0.0146154					0.33333	19179878	0.31333	20449988					0.31333	12408317	0.31333	15123635					0.31333	13476585	0.31333	17951706
		724.801	0.000887682	0.00360943	0.0124388	0.00694357	0.00835004	0.0123165					0.33417	19011742	0.31417	20656840					0.31417	12488896	0.31417	15169152					0.31417	13544432	0.31417	18210658
		724.587	0.00170854	0.0048849	0.0131446	0.00630905	0.0079724	0.0137658					0.335	18830168	0.315	20823270					0.315	12545701	0.315	15197629					0.315	13588844	0.315	18423834
		724.408	0.00227748	0.00527351	0.013788	0.00686925	0.00755547	0.0137785					0.33583	18636358	0.31583	20951270					0.31583	12579790	0.31583	15208716					0.31583	13610985	0.31583	18592712
		724.193	0.00293561	0.00555882	0.0140672	0.00684132	0.00903259	0.0138491					0.33667	18431460	0.31667	21043048					0.31667	12592336	0.31667	15202353					0.31667	13612172	0.31667	18719064
		723.978	0.00267788	0.00533921	0.0136763	0.00660665	0.00909071	0.0139343					0.3375	18215018	0.3175	21100948					0.3175	12584646	0.3175	15178096					0.3175	13593874	0.3175	18804840
		723.799	0.00202907	0.00535711	0.0133816	0.00694289	0.0082249	0.0130802					0.33833	17984740	0.31833	21127268					0.31833	12558188	0.31833	15136121					0.31833	13557638	0.31833	18852196
		723.584	0.00314973	0.00553742	0.0143272	0.00732977	0.00910882	0.0134746					0.33917	17738348	0.31917	21124154					0.31917	12514587	0.31917	15076699					0.31917	13505074	0.31917	18863406
		723.405	0.00334056	0.00607132	0.0143636	0.00744396	0.00886648	0.0145998					0.34	17472974	0.32	21093460					0.32	12455578	0.32	15000845					0.32	13437780	0.32	18840826
		723.19	0.00232484	0.00494074	0.0140072	0.0070157	0.0079912	0.0134026					0.34083	17185168	0.32083	21036714					0.32083	12382920	0.32083	14909126					0.32083	13357303	0.32083	18786820
		723.011	0.00267976	0.00589634	0.0139567	0.00717644	0.00909597	0.0141968					0.34167	16871234	0.32167	20954972					0.32167	12298297	0.32167	14802736					0.32167	13265099	0.32167	18703680
		722.796	0.00127445	0.00483817	0.0133615	0.0064832	0.00788978	0.0129076					0.3425	16529697	0.3225	20848888					0.3225	12203209	0.3225	14682925					0.3225	13162518	0.3225	18593482
		722.581	0.00227438	0.00526429	0.0142408	0.00724085	0.008937	0.0138398					0.34333	16158682	0.32333	20718654					0.32333	12098885	0.32333	14550550					0.32333	13050760	0.32333	18458030
		722.402	0.00250687	0.00525365	0.0146369	0.00793742	0.010031	0.0140757					0.34417	15758983	0.32417	20564064					0.32417	11986267	0.32417	14406530					0.32417	12930909	0.32417	18298820
		722.188	0.00232203	0.00524168	0.0137996	0.00682073	0.00924471	0.014289					0.345	15332626	0.325	20384570					0.325	11866033	0.325	14251469					0.325	12803943	0.325	18117008
		722.008	0.00239488	0.00472003	0.0149109	0.00737329	0.00889399	0.0141					0.34583	14883770	0.32583	20179416					0.32583	11738686	0.32583	14085780					0.32583	12670759	0.32583	17913518
		721.793	0.00283752	0.00565938	0.0140508	0.00754423	0.00921568	0.0137055					0.34667	14417587	0.32667	19947720					0.32667	11604673	0.32667	13909845					0.32667	12532206	0.32667	17689116
		721.578	0.00327684	0.00505004	0.0145551	0.00760768	0.00969673	0.0150362					0.3475	13940467	0.3275	19688722					0.3275	11464519	0.3275	13724090					0.3275	12389145	0.3275	17444592
		721.399	0.00193771	0.00500576	0.0142892	0.00717123	0.0086223	0.013884					0.34833	13458715	0.32833	19401906					0.32833	11318922	0.32833	13529265					0.32833	12242445	0.32833	17180866
		721.184	0.00288297	0.00509409	0.0133611	0.00675996	0.0089008	0.0142879					0.34917	12979007	0.32917	19087238					0.32917	11168836	0.32917	13326300					0.32917	12093024	0.32917	16899184
		721.005	0.00296201	0.00601635	0.013325	0.00711481	0.00859077	0.0141476					0.35	12506955	0.33	18745322					0.33	11015458	0.33	13116950					0.33	11941867	0.33	16601134
		720.79	0.00235196	0.00528381	0.0139955	0.00734485	0.0092261	0.014018					0.35083	12047032	0.33083	18377544					0.33083	10860204	0.33083	12902573					0.33083	11790023	0.33083	16288776
		720.611	0.00228068	0.00628646	0.0141924	0.00734859	0.00851569	0.0140487					0.35167	11603930	0.33167	17986076					0.33167	10704649	0.33167	12684872					0.33167	11638619	0.33167	15964566
		720.396	0.00260116	0.00489977	0.0148085	0.00728233	0.00975052	0.0147514					0.3525	11181232	0.3325	17573932					0.3325	10550452	0.3325	12465068					0.3325	11488890	0.3325	15631354
		720.181	0.00305817	0.00536138	0.0147101	0.00674048	0.00885314	0.014514					0.35333	10781747	0.33333	17144850					0.33333	10399289	0.33333	12244781					0.33333	11342165	0.33333	15292248
		720.002	0.00262095	0.00488236	0.0143426	0.00810615	0.00841853	0.0138092					0.35417	10407999	0.33417	16703162					0.33417	10252831	0.33417	12024982					0.33417	11199889	0.33417	14950552
		719.786	0.00279133	0.00543159	0.0144808	0.00719702	0.00863133	0.0137631					0.355	10063127	0.335	16253624					0.335	10112686	0.335	11807017					0.335	11063582	0.335	14609565
		719.607	0.00308361	0.00524839	0.0140694	0.00786078	0.00851453	0.0145355					0.35583	9749595	0.33583	15801213					0.33583	9980362	0.33583	11592646					0.33583	10934756	0.33583	14272476
		719.392	0.00278789	0.00505805	0.0145954	0.0075638	0.009644	0.0149609					0.35667	9470385	0.33667	15350869					0.33667	9857171	0.33667	11384029					0.33667	10814748	0.33667	13942171
		719.213	0.00270414	0.00540323	0.0141669	0.00752337	0.00923718	0.0137215					0.3575	9227005	0.3375	14907271					0.3375	9744081	0.3375	11183995					0.3375	10704532	0.3375	13621082
		718.998	0.00234788	0.00605494	0.0142519	0.00770016	0.00938348	0.0135897					0.35833	9019979	0.33833	14474531					0.33833	9641516	0.33833	10995139					0.33833	10604453	0.33833	13311003
		718.782	0.00246787	0.00492422	0.0144601	0.00688873	0.00883319	0.0133739					0.35917	8846331	0.33917	14055934					0.33917	9549139	0.33917	10819875					0.33917	10513983	0.33917	13012928
		718.603	0.0025457	0.0054713	0.0146829	0.00688295	0.0093556	0.013799					0.36	8700418	0.34	13653693					0.34	9465632	0.34	10658385					0.34	10431518	0.34	12726915
		718.388	0.0023402	0.00455899	0.0135872	0.0069033	0.00816447	0.0134815					0.36083	8572888	0.34083	13268772					0.34083	9388576	0.34083	10510296					0.34083	10354330	0.34083	12452022
		718.209	0.00289094	0.00553821	0.0148594	0.00757091	0.00861306	0.0148569					0.36167	8453248	0.34167	12900798					0.34167	9314483	0.34167	10371722					0.34167	10278641	0.34167	12186313
		717.993	0.00198995	0.00513961	0.0140507	0.00689825	0.00918871	0.0139823					0.3625	8330196	0.3425	12548171					0.3425	9238986	0.3425	10237186					0.3425	10199910	0.3425	11926978
		717.778	0.0024975	0.00548415	0.0144273	0.00743324	0.00934526	0.0142732					0.36333	8193908	0.34333	12208293					0.34333	9157211	0.34333	10099754					0.34333	10113264	0.34333	11670596
		717.599	0.0029322	0.00579761	0.0143592	0.00770609	0.00908622	0.0140511					0.36417	8036939	0.34417	11877965					0.34417	9064290	0.34417	9953114					0.34417	10014041	0.34417	11413476
		717.383	0.00226892	0.00540072	0.0147368	0.00716505	0.008955	0.0142747					0.365	7855401	0.345	11553860					0.345	8955910	0.345	9790104					0.345	9898328	0.345	11152085
		717.204	0.00266747	0.00560337	0.0141748	0.0078557	0.00933897	0.0142692					0.36583	7648941	0.34583	11233030					0.34583	8828834	0.34583	9606862					0.34583	9763447	0.34583	10883464
		716.989	0.00212031	0.00502199	0.0147641	0.00724203	0.00867633	0.0141149					0.36667	7420175	0.34667	10913315					0.34667	8681266	0.34667	9402007					0.34667	9608220	0.34667	10605595
		716.809	0.00311662	0.00509283	0.0150527	0.00747433	0.00937848	0.0141828					0.3675	7174151	0.3475	10593627					0.3475	8513013	0.3475	9176970					0.3475	9433060	0.3475	10317640
		716.594	0.00290866	0.00502982	0.0143318	0.00752592	0.00934918	0.014424					0.36833	6916765	0.34833	10274017					0.34833	8325407	0.34833	8935220					0.34833	9239827	0.34833	10020010
		716.379	0.00302845	0.00504619	0.0139802	0.00707584	0.0093614	0.0148279					0.36917	6654183	0.34917	9955556					0.34917	8121040	0.34917	8682800					0.34917	9031486	0.34917	9714253
		716.199	0.00291739	0.00559739	0.0146695	0.00736015	0.00899014	0.0141306					0.37	6391430	0.35	9640040					0.35	7903328	0.35	8425234					0.35	8811648	0.35	9402790
		715.984	0.00261968	0.0050354	0.0139034	0.00749687	0.00910451	0.0144645					0.37083	6132576	0.35083	9329608					0.35083	7676032	0.35083	8167751					0.35083	8584102	0.35083	9088570
		715.804	0.00269528	0.00550735	0.0143646	0.00795073	0.008955	0.0146503					0.37167	5880471	0.35167	9026321					0.35167	7442811	0.35167	7913989					0.35167	8352404	0.35167	8774649
		715.589	0.00308265	0.00552077	0.0142378	0.00796502	0.00922163	0.014673					0.3725	5637164	0.3525	8731832					0.3525	7206882	0.3525	7666573					0.3525	8119568	0.3525	8463865
		715.409	0.00257145	0.00587351	0.0146082	0.00740091	0.0093733	0.0148009					0.37333	5404214	0.35333	8447156					0.35333	6970812	0.35333	7426129					0.35333	7887924	0.35333	8158572
		715.194	0.00195576	0.00519845	0.0138235	0.00667195	0.00809882	0.0138405					0.37417	5183292	0.35417	8172606					0.35417	6736470	0.35417	7192999					0.35417	7659100	0.35417	7860519
		714.978	0.00178677	0.00498921	0.0138154	0.00790246	0.00879595	0.0140494					0.375	4975644	0.355	7907856					0.355	6505087	0.355	6966721					0.355	7434127	0.355	7570834
		714.799	0.00305431	0.00567748	0.0145802	0.00725156	0.00945607	0.0142382					0.37583	4782185	0.35583	7652127					0.35583	6277422	0.35583	6747112					0.35583	7213604	0.35583	7290130
		714.583	0.00229247	0.00543529	0.0141487	0.00726938	0.008974	0.014944					0.37667	4603609	0.35667	7404410					0.35667	6053949	0.35667	6533486					0.35667	6997893	0.35667	7018649
		714.404	0.00261491	0.00550963	0.0140355	0.00783472	0.00887184	0.0144503					0.3775	4440434	0.3575	7163726					0.3575	5835052	0.3575	6325679					0.3575	6787283	0.3575	6756474
		714.188	0.00273417	0.00561488	0.014537	0.00768372	0.00856616	0.0147087					0.37833	4292217	0.35833	6929333					0.35833	5621171	0.35833	6123259					0.35833	6582159	0.35833	6503677
		714.009	0.00277341	0.00533991	0.0137841	0.00734822	0.00974361	0.0150322					0.37917	4158931	0.35917	6700880					0.35917	5412926	0.35917	5926029					0.35917	6383086	0.35917	6260468
		713.793	0.00219346	0.00557489	0.0143696	0.00780609	0.00877304	0.0142775					0.38	4040294	0.36	6478492					0.36	5211160	0.36	5734315					0.36	6190867	0.36	6027280
		713.578	0.00281056	0.0044212	0.0136883	0.00773117	0.00919842	0.0149012					0.38083	3936169	0.36083	6262782					0.36083	5016949	0.36083	5548806					0.36083	6006528	0.36083	5804827
		713.398	0.00316087	0.00586118	0.0149939	0.007462	0.00884294	0.0153995					0.38167	3845552	0.36167	6054802					0.36167	4831556	0.36167	5370770					0.36167	5831301	0.36167	5594072
		713.182	0.00308718	0.00505407	0.0151035	0.0076536	0.0097695	0.0146295					0.3825	3768268	0.3625	5855968					0.3625	4656355	0.3625	5202161					0.3625	5666529	0.3625	5396200
		713.003	0.00325159	0.00520602	0.0148037	0.00766301	0.00935018	0.0147273					0.38333	3702968	0.36333	5667930					0.36333	4492734	0.36333	5045011					0.36333	5513580	0.36333	5212527
		712.787	0.00317768	0.00482451	0.0143202	0.00816027	0.00983026	0.0147757					0.38417	3648331	0.36417	5492440					0.36417	4341992	0.36417	4901180					0.36417	5373724	0.36417	5044402
		712.608	0.00235693	0.00444995	0.0139106	0.00636834	0.00828104	0.0140614					0.385	3602515	0.365	5331219					0.365	4205223	0.365	4772311					0.365	5248029	0.365	4893082
		712.392	0.00253088	0.00555976	0.014753	0.00746959	0.0100368	0.0147986					0.38583	3564044	0.36583	5185811					0.36583	4083235	0.36583	4659616					0.36583	5137250	0.36583	4759606
		712.212	0.00263624	0.00449773	0.014323	0.00722158	0.00814226	0.0140944					0.38667	3530842	0.36667	5057442					0.36667	3976477	0.36667	4563310					0.36667	5041770	0.36667	4644661
		711.997	0.00303763	0.00513107	0.0140256	0.00741884	0.00868813	0.0145151					0.3875	3501408	0.3675	4946919					0.3675	3884999	0.3675	4483370					0.3675	4961535	0.3675	4548497
		711.781	0.00364793	0.0053841	0.0143356	0.00787802	0.00947763	0.0148497					0.38833	3474538	0.36833	4854543					0.36833	3808447	0.36833	4418841					0.36833	4896076	0.36833	4470855
		711.601	0.0021714	0.00480582	0.0138017	0.00719468	0.00951002	0.0143148					0.38917	3449043	0.36917	4780066					0.36917	3746095	0.36917	4368525					0.36917	4844535	0.36917	4410982
		711.385	0.00265765	0.00526332	0.0149997	0.00707779	0.00901467	0.0149111					0.39	3424669	0.37	4722713					0.37	3696907	0.37	4330634					0.37	4805762	0.37	4367699
		711.206	0.00296542	0.0054814	0.0143316	0.0082115	0.00977633	0.0149197					0.39083	3400772	0.37083	4681257					0.37083	3659652	0.37083	4303435					0.37083	4778435	0.37083	4339593
		710.99	0.00277093	0.00572757	0.0147172	0.00790388	0.0093642	0.0146667					0.39167	3377979	0.37167	4654155					0.37167	3633048	0.37167	4284890					0.37167	4761254	0.37167	4325258
		710.81	0.00256804	0.00513639	0.0147782	0.00752597	0.00933762	0.0148202					0.3925	3357304	0.3725	4639758					0.3725	3615962	0.3725	4273459					0.3725	4753166	0.3725	4323599
		710.594	0.00276781	0.00557143	0.0148335	0.00733527	0.0090203	0.0154464					0.39333	3341136	0.37333	4636575					0.37333	3607646	0.37333	4267524					0.37333	4753613	0.37333	4334122
		710.379	0.00288849	0.00540729	0.014367	0.00831922	0.0091564	0.0152031					0.39417	3331949	0.37417	4643546					0.37417	3607989	0.37417	4266078					0.37417	4762769	0.37417	4357176
		710.199	0.00275118	0.00562691	0.0143429	0.00789988	0.00924683	0.0152635					0.395	3334008	0.375	4660309					0.375	3617711	0.375	4268736					0.375	4781714	0.375	4394028
		709.983	0.00382255	0.00580514	0.0147793	0.007613	0.00979264	0.0151664					0.39583	3350825	0.37583	4687392					0.37583	3638490	0.37583	4276110					0.37583	4812484	0.37583	4446774
		709.803	0.00278534	0.00572991	0.0145208	0.00751486	0.00974064	0.0150363					0.39667	3385862	0.37667	4726273					0.37667	3672935	0.37667	4290175					0.37667	4857964	0.37667	4518057
		709.587	0.00262624	0.00546158	0.0139664	0.00786234	0.00904255	0.0144735					0.3975	3441954	0.3775	4779270					0.3775	3724374	0.3775	4315078					0.3775	4921580	0.3775	4610607
		709.407	0.00271409	0.00516809	0.0135819	0.00792613	0.00940293	0.0147126					0.39833	3521298	0.37833	4849260					0.37833	3796443	0.37833	4356779					0.37833	5006823	0.37833	4726701
		709.192	0.00177591	0.0036164	0.0129173	0.00648816	0.00870791	0.014076					0.39917	3625352	0.37917	4939231					0.37917	3892552	0.37917	4422605					0.37917	5116686	0.37917	4867639
		709.012	0.00300564	0.00481998	0.0150633	0.00776142	0.00989493	0.0154512					0.4	3755117	0.38	5051739					0.38	4015276	0.38	4519976					0.38	5253068	0.38	5033317
		708.796	0.00269075	0.0044319	0.0142095	0.00709579	0.00872775	0.0143219					0.40083	3910859	0.38083	5188385					0.38083	4165805	0.38083	4654110					0.38083	5416314	0.38083	5222032
		708.58	0.00368119	0.00588028	0.0143172	0.00851952	0.00980842	0.015572					0.40167	4091604	0.38167	5349384					0.38167	4343562	0.38167	4826612					0.38167	5604942	0.38167	5430526
		708.4	0.00279386	0.00548585	0.0152039	0.00738145	0.00981816	0.0152426					0.4025	4295762	0.3825	5533360					0.3825	4546067	0.3825	5034638					0.3825	5815670	0.3825	5654262
		708.184	0.00292104	0.00503344	0.0141488	0.00716608	0.00915487	0.0143356					0.40333	4520773	0.38333	5737412					0.38333	4769106	0.38333	5271191					0.38333	6043706	0.38333	5887909
		708.004	0.00411145	0.00574625	0.0157871	0.00895399	0.00978171	0.0156883					0.40417	4763867	0.38417	5957448					0.38417	5007155	0.38417	5526440					0.38417	6283284	0.38417	6125930
		707.788	0.0027794	0.00520015	0.0144842	0.00765186	0.00941533	0.0149949					0.405	5021598	0.385	6188743					0.385	5253990	0.385	5790192					0.385	6528289	0.385	6363168
		707.608	0.00420191	0.00683432	0.0151511	0.00845888	0.0103658	0.0156673					0.40583	5290234	0.38583	6426610					0.38583	5503350	0.38583	6053341					0.38583	6772932	0.38583	6595372
		707.392	0.00217226	0.00500287	0.0135326	0.00735389	0.00908009	0.0151734					0.40667	5564769	0.38667	6667055					0.38667	5749581	0.38667	6308616					0.38667	7012297	0.38667	6819555
		707.212	0.0035263	0.00603685	0.014739	0.00846828	0.00922372	0.0155552					0.4075	5838741	0.3875	6907294					0.3875	5988111	0.3875	6551202					0.3875	7242751	0.3875	7034212
		706.996	0.0033918	0.00544202	0.0149925	0.0077503	0.00928145	0.0149285					0.40833	6103714	0.38833	7146039					0.38833	6215770	0.38833	6778562					0.38833	7462127	0.38833	7239343
		706.78	0.00226814	0.00585252	0.0142392	0.00759051	0.00947962	0.0143651					0.40917	6351583	0.38917	7383518					0.38917	6430882	0.38917	6989922					0.38917	7669743	0.38917	7436295
		706.6	0.00250875	0.00508652	0.0150888	0.00789318	0.00934785	0.0149111					0.41	6575409	0.39	7621223					0.39	6633219	0.39	7185579					0.39	7866261	0.39	7627500
		706.384	0.00417052	0.00577534	0.0146994	0.00815518	0.00996416	0.0159394					0.41083	6771529	0.39083	7861448					0.39083	6823811	0.39083	7367636					0.39083	8053461	0.39083	7816104
		706.204	0.00301119	0.00591319	0.0149107	0.00825482	0.00907676	0.0158839					0.41167	6939786	0.39167	8106721					0.39167	7004699	0.39167	7539280					0.39167	8233931	0.39167	8005528
		705.988	0.00161731	0.00555714	0.0143914	0.00746909	0.00974446	0.015233					0.4125	7084781	0.3925	8359228					0.3925	7178632	0.3925	7704666					0.3925	8410752	0.3925	8199020
		705.808	0.00311127	0.00661275	0.0149798	0.00869193	0.0103081	0.0157682					0.41333	7213471	0.39333	8620312					0.39333	7348762	0.39333	7868469					0.39333	8587151	0.39333	8399228
		705.592	0.00260725	0.00603564	0.0137804	0.00777323	0.00906367	0.0151656					0.41417	7334466	0.39417	8890137					0.39417	7518330	0.39417	8035324					0.39417	8766199	0.39417	8607834
		705.411	0.00340594	0.00547804	0.0153285	0.0079661	0.00978753	0.0158333					0.415	7454918	0.395	9167566					0.395	7690366	0.395	8209569					0.395	8950492	0.395	8825335
		705.195	0.0031108	0.00482822	0.0153528	0.0084445	0.0100943	0.015993					0.41583	7580902	0.39583	9450220					0.39583	7867399	0.39583	8394247					0.39583	9141905	0.39583	9050951
		704.979	0.0036276	0.00576028	0.0160616	0.00876195	0.010476	0.0160293					0.41667	7715604	0.39667	9734743					0.39667	8051225	0.39667	8590880					0.39667	9341417	0.39667	9282701
		704.799	0.00350316	0.00517487	0.0158752	0.00845801	0.0105831	0.016097					0.4175	7860242	0.3975	10017191					0.3975	8242739	0.3975	8799493					0.3975	9549048	0.3975	9517652
		704.583	0.00313722	0.00481967	0.0147503	0.00808247	0.00927428	0.0151031					0.41833	8014234	0.39833	10293481					0.39833	8441865	0.39833	9018987					0.39833	9763877	0.39833	9752300
		704.403	0.0024592	0.00463991	0.0137717	0.0081599	0.0101247	0.0154837					0.41917	8177884	0.39917	10559834					0.39917	8647586	0.39917	9246199					0.39917	9984207	0.39917	9982980
		704.186	0.00248149	0.0054145	0.0149839	0.00732237	0.00855729	0.0154496					0.42	8351053	0.4	10813184					0.4	8858088	0.4	9477107					0.4	10207789	0.4	10206330
		704.006	0.00362261	0.00580768	0.014906	0.00810404	0.00998241	0.01609					0.42083	8535178	0.40083	11051413					0.40083	9070985	0.40083	9707870					0.40083	10432117	0.40083	10419646
		703.79	0.00281553	0.0046969	0.0144186	0.0079231	0.00942536	0.0151095					0.42167	8733330	0.40167	11273482					0.40167	9283612	0.40167	9933970					0.40167	10654741	0.40167	10621153
		703.61	0.00266317	0.00503815	0.0142719	0.00748038	0.00945353	0.0152713					0.4225	8949454	0.4025	11479420					0.4025	9493313	0.4025	10152053					0.4025	10873532	0.4025	10810103
		703.394	0.00228058	0.0056078	0.0148117	0.00806675	0.00931715	0.0158968					0.42333	9187766	0.40333	11670160					0.40333	9697730	0.40333	10359352					0.40333	11086890	0.40333	10986757
		703.177	0.00385034	0.00613771	0.0155174	0.00881222	0.00977032	0.0159845					0.42417	9454354	0.40417	11847300					0.40417	9895015	0.40417	10554993					0.40417	11293897	0.40417	11152222
		702.997	0.00260746	0.00454008	0.0139187	0.00822012	0.00912743	0.0151663					0.425	9754806	0.405	12012841					0.405	10083971	0.405	10738022					0.405	11494338	0.405	11308234
		702.781	0.00328284	0.00554707	0.0143804	0.00821155	0.0100148	0.0160691					0.42583	10093416	0.40583	12168889					0.40583	10264100	0.40583	10909321					0.40583	11688670	0.40583	11456892
		702.6	0.00219448	0.00506402	0.0142442	0.00755629	0.00940615	0.0157276					0.42667	10473440	0.40667	12317421					0.40667	10435566	0.40667	11069432					0.40667	11877919	0.40667	11600426
		702.384	0.00348434	0.00538955	0.014979	0.00894289	0.0103534	0.0160412					0.4275	10893918	0.4075	12460145					0.4075	10599091	0.4075	11219869					0.4075	12063531	0.4075	11740989
		702.204	0.00232557	0.00488477	0.0142002	0.00753272	0.00978883	0.0162002					0.42833	11348852	0.40833	12598380					0.40833	10755832	0.40833	11361458					0.40833	12247194	0.40833	11880511
		701.987	0.00251284	0.00524231	0.0143118	0.00795097	0.0095501	0.0150347					0.42917	11828317	0.40917	12733041					0.40917	10907196	0.40917	11494835					0.40917	12430683	0.40917	12020610
		701.807	0.00339438	0.00513045	0.0148346	0.00819578	0.0102929	0.0157864					0.43	12317795	0.41	12864702					0.41	11054678	0.41	11621101					0.41	12615663	0.41	12162562
		701.591	0.00304284	0.00544624	0.0147003	0.00765234	0.00974573	0.015619					0.43083	12799784	0.41083	12993641					0.41083	11199721	0.41083	11740969					0.41083	12803575	0.41083	12307294
		701.41	0.00272201	0.00535134	0.0147511	0.00816164	0.0103133	0.015713					0.43167	13259137	0.41167	13119938					0.41167	11343587	0.41167	11854756					0.41167	12995503	0.41167	12455415
		701.194	0.00291124	0.00533226	0.0146408	0.00869376	0.00982579	0.0154339					0.4325	13682953	0.4125	13243571					0.4125	11487260	0.4125	11963287					0.4125	13192099	0.4125	12607228
		700.977	0.00340228	0.00499842	0.0147543	0.00848288	0.0099497	0.0159049					0.43333	14061879	0.41333	13364460					0.41333	11631381	0.41333	12068088					0.41333	13393529	0.41333	12762790
		700.797	0.00296626	0.00539332	0.0154592	0.00859265	0.00971293	0.0159057					0.43417	14392536	0.41417	13482505					0.41417	11776219	0.41417	12169582					0.41417	13599495	0.41417	12921957
		700.581	0.00339031	0.00593119	0.0161259	0.00906769	0.0100941	0.0167725					0.435	14676896	0.415	13597628					0.415	11921662	0.415	12267786					0.415	13809246	0.415	13084428
		700.4	0.00295104	0.00534149	0.0149867	0.0088734	0.0102379	0.0158008					0.43583	14919504	0.41583	13709721					0.41583	12067276	0.41583	12364115					0.41583	14021686	0.41583	13249810
		700.184	0.00266726	0.00504305	0.0150582	0.00816349	0.00967709	0.0160433					0.43667	15128203	0.41667	13818635					0.41667	12212346	0.41667	12458628					0.41667	14235474	0.41667	13417670
		700.003	0.0035577	0.00540622	0.0153148	0.00835384	0.0104087	0.0164999					0.4375	15312339	0.4175	13924163					0.4175	12356001	0.4175	12551748					0.4175	14449180	0.4175	13587589
		699.787	0.0033733	0.00517867	0.0151395	0.00884305	0.0103705	0.0161864					0.43833	15482163	0.41833	14025989					0.41833	12497309	0.41833	12642987					0.41833	14661417	0.41833	13759176
		699.606	0.00338279	0.00574499	0.0146716	0.00832355	0.0103096	0.0165042					0.43917	15647039	0.41917	14123686					0.41917	12635412	0.41917	12733603					0.41917	14870986	0.41917	13932055
		699.39	0.00268565	0.00597105	0.0150613	0.00900098	0.010624	0.0164598					0.44	15815341	0.42	14216740					0.42	12769610	0.42	12822570					0.42	15076969	0.42	14105820
		699.209	0.0035914	0.00548082	0.0152479	0.0088682	0.0101693	0.0170572					0.44083	15993437	0.42083	14304558					0.42083	12899464	0.42083	12910237					0.42083	15278813	0.42083	14279981
		698.993	0.00405729	0.00614934	0.0151723	0.00949705	0.0109242	0.0170015					0.44167	16186327	0.42167	14386548					0.42167	13024814	0.42167	12995835					0.42167	15476362	0.42167	14453878
		698.776	0.00365	0.00596213	0.014848	0.00815774	0.0102769	0.0168941					0.4425	16396118	0.4225	14462194					0.4225	13145819	0.4225	13080129					0.4225	15669844	0.4225	14626639
		698.596	0.00275585	0.00458991	0.0140016	0.00788398	0.0091259	0.0158993					0.44333	16623262	0.42333	14531109					0.42333	13262895	0.42333	13162518					0.42333	15859865	0.42333	14797179
		698.379	0.00249573	0.00487992	0.0142938	0.00781534	0.0097394	0.0157216					0.44417	16866928	0.42417	14593106					0.42417	13376719	0.42417	13242820					0.42417	16047384	0.42417	14964294
		698.198	0.00365086	0.00631402	0.0154849	0.00956715	0.010212	0.017012					0.445	17125268	0.425	14648261					0.425	13488140	0.425	13321068					0.425	16233704	0.425	15126808
		697.982	0.00254359	0.00503933	0.0141902	0.00806759	0.00963048	0.0154952					0.44583	17394500	0.42583	14696922					0.42583	13598177	0.42583	13397204					0.42583	16420450	0.42583	15283794
		697.801	0.00390516	0.00592922	0.01547	0.00911461	0.0104917	0.0168236					0.44667	17671266	0.42667	14739743					0.42667	13707979	0.42667	13470701					0.42667	16609596	0.42667	15434780
		697.585	0.00333237	0.00571892	0.0153947	0.0094575	0.0105616	0.0169951					0.4475	17951360	0.4275	14777676					0.4275	13818846	0.4275	13541485					0.4275	16803436	0.4275	15579936
		697.404	0.00299376	0.00563489	0.0145629	0.0086805	0.0100633	0.0168853					0.44833	18229848	0.42833	14811988					0.42833	13932213	0.42833	13610686					0.42833	17004568	0.42833	15720160
		697.187	0.00299472	0.00549364	0.0151912	0.00933854	0.0100783	0.0171447					0.44917	18502314	0.42917	14844233					0.42917	14049679	0.42917	13678468					0.42917	17215786	0.42917	15857024
		697.007	0.00345817	0.00576364	0.0151708	0.00850819	0.00939763	0.0163972					0.45	18765710	0.43	14876267					0.43	14172957	0.43	13746457					0.43	17439942	0.43	15992572
		696.79	0.00289665	0.00456501	0.0132597	0.00794369	0.00893711	0.0148931					0.45083	19016862	0.43083	14910146					0.43083	14303832	0.43083	13816568					0.43083	17679706	0.43083	16129016
		696.609	0.00314772	0.00581002	0.0145498	0.00905817	0.00978843	0.0167846					0.45167	19252672	0.43167	14948050					0.43167	14444036	0.43167	13891571					0.43167	17937290	0.43167	16268374
		696.393	0.00321703	0.00548022	0.0147607	0.00829806	0.00988672	0.0164851					0.4525	19471630	0.4325	14992118					0.4325	14595071	0.4325	13973550					0.4325	18214076	0.4325	16412080
		696.176	0.00384987	0.00478697	0.0145189	0.00907364	0.0105374	0.0168041					0.45333	19670408	0.43333	15044246					0.43333	14758001	0.43333	14065595					0.43333	18510310	0.43333	16560718
		695.995	0.00366715	0.00540882	0.0156289	0.00850539	0.0101242	0.0165335					0.45417	19844838	0.43417	15105813					0.43417	14933222	0.43417	14170435					0.43417	18824758	0.43417	16713842
		695.778	0.00206205	0.00441273	0.0137616	0.00650049	0.00952269	0.0153746					0.455	19991384	0.435	15177491					0.435	15120237	0.435	14289864					0.435	19154528	0.435	16870018
		695.598	0.00260413	0.00469083	0.0146452	0.00761809	0.00959104	0.0157288					0.45583	20108396	0.43583	15259024					0.43583	15317511	0.43583	14424888					0.43583	19494962	0.43583	17026974
		695.381	0.00341974	0.00528475	0.0151203	0.00803996	0.0106136	0.0171993					0.45667	20194676	0.43667	15349160					0.43667	15522390	0.43667	14575778					0.43667	19839760	0.43667	17181926
		695.2	0.00367762	0.00544488	0.0141122	0.008733	0.0102258	0.0170321					0.4575	20253874	0.4375	15445687					0.4375	15731154	0.4375	14741083					0.4375	20181224	0.4375	17331936
		694.983	0.00264749	0.00539453	0.0151726	0.00882271	0.00971579	0.0163234					0.45833	20292116	0.43833	15545613					0.43833	15939197	0.43833	14917501					0.43833	20510706	0.43833	17474356
		694.803	0.00330135	0.00646191	0.0162924	0.00970919	0.0110449	0.0173858					0.45917	20316898	0.43917	15645451					0.43917	16141291	0.43917	15101577					0.43917	20819144	0.43917	17607146
		694.586	0.00368422	0.00561218	0.0153756	0.00886416	0.0110684	0.0165878					0.46	20336814	0.44	15741636					0.44	16331977	0.44	15288369					0.44	21097720	0.44	17729178
		694.405	0.00423963	0.00572663	0.0153614	0.00860598	0.0110193	0.017722					0.46083	20361404	0.44083	15830915					0.44083	16505985	0.44083	15472535					0.44083	21338442	0.44083	17840344
		694.188	0.0034482	0.00517597	0.0147788	0.00927103	0.0106271	0.0166866					0.46167	20396110	0.44167	15910718					0.44167	16658627	0.44167	15649463					0.44167	21534722	0.44167	17941610
		694.007	0.00210085	0.00525273	0.0146486	0.00838308	0.00918908	0.016321					0.4625	20445632	0.4425	15979473					0.4425	16786184	0.4425	15815313					0.4425	21681792	0.4425	18034878
		693.79	0.00300215	0.00521844	0.0145159	0.00855299	0.01041	0.0169629					0.46333	20511294	0.44333	16036758					0.44333	16886178	0.44333	15967201					0.44333	21776990	0.44333	18122836
		693.609	0.0035316	0.00541482	0.0147091	0.00880807	0.00938922	0.0170605					0.46417	20591650	0.44417	16083326					0.44417	16957510	0.44417	16103171					0.44417	21819850	0.44417	18208664
		693.392	0.00382088	0.00649775	0.0156416	0.00984316	0.0114168	0.0178644					0.465	20681426	0.445	16121021					0.445	17000516	0.445	16223475					0.445	21812026	0.445	18295810
		693.175	0.00448259	0.00526963	0.0156869	0.00981626	0.0109075	0.0168103					0.46583	20776378	0.44583	16152536					0.44583	17016892	0.44583	16328717					0.44583	21757088	0.44583	18387678
		692.995	0.00304623	0.0065033	0.014792	0.00987099	0.0109264	0.0169506					0.46667	20870420	0.44667	16181149					0.44667	17009492	0.44667	16421561					0.44667	21660220	0.44667	18487426
		692.778	0.0024875	0.0060137	0.0154676	0.00950457	0.0115291	0.0175387					0.4675	20959448	0.4475	16210404					0.4475	16982116	0.4475	16504531					0.4475	21527820	0.4475	18597716
		692.597	0.00346146	0.0051634	0.0153261	0.00866788	0.0110973	0.0166373					0.46833	21040124	0.44833	16243835					0.44833	16939202	0.44833	16581645					0.44833	21367098	0.44833	18720620
		692.38	0.00423092	0.00629807	0.0151293	0.0104849	0.0107541	0.0177233					0.46917	21112544	0.44917	16284670					0.44917	16885530	0.44917	16656381					0.44917	21185654	0.44917	18857454
		692.199	0.00341856	0.0053911	0.0144892	0.00885657	0.0101197	0.0172736					0.47	21177542	0.45	16335656					0.45	16825952	0.45	16732651					0.45	20991120	0.45	19008750
		691.982	0.0025428	0.0053276	0.0151472	0.00871824	0.0106097	0.0173344					0.47083	21237942	0.45083	16398884					0.45083	16765119	0.45083	16812966					0.45083	20790812	0.45083	19174232
		691.801	0.00360518	0.00632484	0.0163397	0.0101551	0.0110256	0.0168132					0.47167	21297622	0.45167	16475738					0.45167	16707271	0.45167	16900196					0.45167	20591422	0.45167	19352822
		691.584	0.00289456	0.00674826	0.015407	0.00937465	0.01097	0.0170984					0.4725	21360398	0.4525	16566804					0.4525	16656073	0.4525	16996786					0.4525	20398798	0.4525	19542702
		691.403	0.00253236	0.00517715	0.0151704	0.00906616	0.0105398	0.0170119					0.47333	21430040	0.45333	16671942					0.45333	16614499	0.45333	17103958					0.45333	20217792	0.45333	19741432
		691.186	0.00439354	0.00608449	0.0155155	0.00908355	0.0112066	0.0182434					0.47417	21508310	0.45417	16790270					0.45417	16584743	0.45417	17222606					0.45417	20052140	0.45417	19946044
		691.005	0.00313557	0.00491477	0.014704	0.00895011	0.00932691	0.0165745					0.475	21596898	0.455	16920260					0.455	16568195	0.455	17353088					0.455	19904412	0.455	20153198
		690.788	0.00341235	0.00516531	0.0149059	0.00964284	0.0107185	0.0171236					0.47583	21695916	0.45583	17059824					0.45583	16565455	0.45583	17494718					0.45583	19776048	0.45583	20359344
		690.607	0.00340174	0.00555184	0.0149848	0.00916938	0.0106234	0.0161798					0.47667	21805504	0.45667	17206430					0.45667	16576377	0.45667	17645588					0.45667	19667426	0.45667	20560896
		690.389	0.00310152	0.00495708	0.0146521	0.00893288	0.0102747	0.0168568					0.4775	21924206	0.4575	17357200					0.4575	16600121	0.4575	17803812					0.4575	19577986	0.4575	20754394
		690.208	0.00356193	0.00551844	0.0147664	0.00965231	0.0109339	0.017458					0.47833	22052000	0.45833	17509072					0.45833	16635267	0.45833	17966366					0.45833	19506376	0.45833	20936650
		689.991	0.00237843	0.00421861	0.0141483	0.00784486	0.00995028	0.016074					0.47917	22186818	0.45917	17658930					0.45917	16679917	0.45917	18130340					0.45917	19450632	0.45917	21104870
		689.81	0.00383543	0.00603496	0.0156248	0.0101757	0.011181	0.0181406					0.48	22326642	0.46	17803724					0.46	16731843	0.46	18292900					0.46	19408366	0.46	21256778
		689.593	0.00345713	0.00528405	0.0148284	0.00945769	0.0109982	0.016809					0.48083	22468406	0.46083	17940608					0.46083	16788610	0.46083	18450340					0.46083	19376936	0.46083	21390652
		689.376	0.0042506	0.00626049	0.0163431	0.00977556	0.0119437	0.0175739					0.48167	22608102	0.46167	18067032					0.46167	16847728	0.46167	18599534					0.46167	19353614	0.46167	21505358
		689.195	0.00380668	0.00568267	0.0160089	0.00997317	0.011125	0.0180769					0.4825	22741608	0.4625	18180850					0.4625	16906776	0.4625	18737988					0.4625	19335738	0.4625	21600304
		688.977	0.00304897	0.00505135	0.0145033	0.00889121	0.0116145	0.0178843					0.48333	22865000	0.46333	18280368					0.46333	16963516	0.46333	18863292					0.46333	19320836	0.46333	21675402
		688.796	0.00259512	0.00471338	0.0141502	0.00814597	0.0103847	0.0160609					0.48417	22974570	0.46417	18364386					0.46417	17015994	0.46417	18973206					0.46417	19306712	0.46417	21730996
		688.579	0.00349653	0.00585184	0.0144932	0.00874872	0.00983315	0.0179812					0.485	23066672	0.465	18432168					0.465	17062576	0.465	19067682					0.465	19291504	0.465	21767756
		688.398	0.00359463	0.00588335	0.0167792	0.0103003	0.0116197	0.0179761					0.48583	23139436	0.46583	18483464					0.46583	17101978	0.46583	19145986					0.46583	19273722	0.46583	21786566
		688.181	0.00379879	0.00580102	0.0154137	0.00939673	0.0108264	0.0172354					0.48667	23191342	0.46667	18518412					0.46667	17133280	0.46667	19208064					0.46667	19252236	0.46667	21788484
		688	0.00312319	0.00417052	0.0152597	0.00839369	0.0101545	0.0158089					0.4875	23220412	0.4675	18537498					0.4675	17155886	0.4675	19253836					0.4675	19226258	0.4675	21774622
		687.782	0.00410346	0.00655428	0.0164332	0.010011	0.0127945	0.0190674					0.48833	23225728	0.46833	18541444					0.46833	17169486	0.46833	19284294					0.46833	19195282	0.46833	21746102
		687.601	0.00380469	0.00567606	0.0163261	0.0104107	0.012079	0.0177165					0.48917	23207688	0.46917	18531172					0.46917	17174018	0.46917	19299064					0.46917	19159042	0.46917	21704008
		687.384	0.00297095	0.00496729	0.014732	0.0101766	0.0103652	0.0168815					0.49	23166168	0.47	18507684					0.47	17169618	0.47	19299784					0.47	19117446	0.47	21649364
		687.202	0.00365543	0.00555192	0.0147258	0.00841209	0.0104614	0.0172036					0.49083	23100916	0.47083	18472028					0.47083	17156552	0.47083	19287640					0.47083	19070518	0.47083	21583086
		686.985	0.00446757	0.00594475	0.0156408	0.0107321	0.0122848	0.0172128					0.49167	23013956	0.47167	18425222					0.47167	17135220	0.47167	19264260					0.47167	19018362	0.47167	21506034
		686.804	0.00435858	0.0062054	0.0157948	0.00949028	0.0115905	0.0177437					0.4925	22906470	0.4725	18368244					0.4725	17106046	0.4725	19230248					0.4725	18961132	0.4725	21418960
		686.586	0.00415094	0.00625182	0.0153613	0.00980275	0.0120181	0.0164488					0.49333	22779890	0.47333	18301994					0.47333	17069496	0.47333	19187470					0.47333	18899000	0.47333	21322540
		686.405	0.00335365	0.00648745	0.0164942	0.00949322	0.0116211	0.0183314					0.49417	22635780	0.47417	18227296					0.47417	17026022	0.47417	19136026					0.47417	18832154	0.47417	21217378
		686.188	0.00372623	0.0070046	0.0153412	0.00982878	0.0112121	0.018614					0.495	22476340	0.475	18144866					0.475	16976046	0.475	19076150					0.475	18760786	0.475	21104014
		686.007	0.00324439	0.00492168	0.0153976	0.00810037	0.0109805	0.0167175					0.49583	22303118	0.47583	18055354					0.47583	16919944	0.47583	19008486					0.47583	18685072	0.47583	20982940
		685.789	0.00355146	0.0058723	0.0157577	0.00936663	0.0115887	0.0183525					0.49667	22117862	0.47667	17959326					0.47667	16858052	0.47667	18933744					0.47667	18605190	0.47667	20854608
		685.608	0.00417441	0.00611605	0.0157402	0.0106928	0.0123351	0.0184605					0.4975	21921372	0.4775	17857272					0.4775	16790626	0.4775	18851918					0.4775	18521288	0.4775	20719416
		685.39	0.00418732	0.00716694	0.0168393	0.0103114	0.0118498	0.0184644					0.49833	21716224	0.47833	17749628					0.47833	16717911	0.47833	18764050					0.47833	18433492	0.47833	20577736
		685.209	0.00334497	0.00433374	0.0148144	0.00860696	0.0102883	0.017583					0.49917	21502970	0.47917	17636784					0.47917	16640115	0.47917	18670608					0.47917	18341910	0.47917	20429936
		684.991	0.00396848	0.00714021	0.0168673	0.0107171	0.0125558	0.0184093					0.5	21282384	0.48	17519078					0.48	16557411	0.48	18571536					0.48	18246616	0.48	20276368
		684.81	0.00311529	0.00485351	0.0146803	0.0086768	0.0104393	0.0166682					0.50083	21055952	0.48083	17396842					0.48083	16469973	0.48083	18467506					0.48083	18147668	0.48083	20117384
		684.593	0.00332285	0.00407027	0.0145192	0.00988195	0.0105918	0.0164359					0.50167	20825572	0.48167	17270384					0.48167	16377977	0.48167	18358560					0.48167	18045126	0.48167	19953340
		684.375	0.00403043	0.006029	0.0170972	0.0105966	0.0120814	0.0182317					0.5025	20590816	0.4825	17140026					0.4825	16281585	0.4825	18244298					0.4825	17939038	0.4825	19784610
		684.194	0.00457325	0.00567645	0.0168193	0.0104284	0.0118532	0.0176954					0.50333	20352436	0.48333	17006108					0.48333	16180973	0.48333	18125076					0.48333	17829464	0.48333	19611566
		683.976	0.00396509	0.00625776	0.0162974	0.00999213	0.0128268	0.017336					0.50417	20112126	0.48417	16868996					0.48417	16076319	0.48417	18000982					0.48417	17716496	0.48417	19434592
		683.795	0.0044302	0.00596265	0.015445	0.0106548	0.0123013	0.0180852					0.505	19869362	0.485	16729068					0.485	15967803	0.485	17872042					0.485	17600242	0.485	19254032
		683.577	0.00399576	0.00565484	0.0158545	0.0109632	0.0115035	0.0182976					0.50583	19624492	0.48583	16586736					0.48583	15855629	0.48583	17738804					0.48583	17480842	0.48583	19070250
		683.396	0.00395438	0.00634672	0.0150322	0.00947877	0.0117389	0.0172322					0.50667	19378046	0.48667	16442414					0.48667	15740009	0.48667	17601384					0.48667	17358488	0.48667	18883590
		683.178	0.00357169	0.00553294	0.0158044	0.0102385	0.0119153	0.0181968					0.5075	19131732	0.4875	16296499					0.4875	15621159	0.4875	17459790					0.4875	17233390	0.4875	18694384
		682.996	0.00388213	0.00564955	0.0159511	0.0103385	0.0113266	0.0176401					0.50833	18883848	0.48833	16149356					0.48833	15499336	0.48833	17315008					0.48833	17105804	0.48833	18502938
		682.779	0.00548858	0.00629702	0.017149	0.0113657	0.012778	0.0188708					0.50917	18636106	0.48917	16001318					0.48917	15374824	0.48917	17166748					0.48917	16976026	0.48917	18309568
		682.597	0.00357148	0.0074452	0.0161308	0.0109077	0.0121536	0.0184575					0.51	18388044	0.49	15852667					0.49	15247934	0.49	17015240					0.49	16844366	0.49	18114552
		682.38	0.00281978	0.00475245	0.0149661	0.00976042	0.0109018	0.0179898					0.51083	18140378	0.49083	15703639					0.49083	15118999	0.49083	16861492					0.49083	16711164	0.49083	17918146
		682.198	0.00407597	0.00543421	0.0158195	0.0103114	0.012027	0.0181728					0.51167	17892184	0.49167	15554414					0.49167	14988386	0.49167	16706023					0.49167	16576784	0.49167	17720564
		681.98	0.00330759	0.00515889	0.0152527	0.00957117	0.0118166	0.0179891					0.5125	17645148	0.4925	15405125					0.4925	14856462	0.4925	16548413					0.4925	16441586	0.4925	17521970
		681.799	0.00313098	0.00602113	0.0157857	0.00961671	0.0113072	0.0180263					0.51333	17397950	0.49333	15255860					0.49333	14723590	0.49333	16389250					0.49333	16305913	0.49333	17322506
		681.581	0.0047607	0.00657446	0.0159351	0.0112731	0.0120907	0.0188392					0.51417	17151500	0.49417	15106654					0.49417	14590123	0.49417	16229359					0.49417	16170102	0.49417	17122280
		681.4	0.00283693	0.00539005	0.0156892	0.0091659	0.010879	0.0179885					0.515	16905282	0.495	14957497					0.495	14456375	0.495	16068712					0.495	16034430	0.495	16921358
		681.182	0.00453325	0.0063939	0.0160738	0.0111466	0.0121789	0.018039					0.51583	16659531	0.49583	14808331					0.49583	14322611	0.49583	15907814					0.49583	15899127	0.49583	16719818
		681	0.0047178	0.00636823	0.0156193	0.0106147	0.0127308	0.0183556					0.51667	16414443	0.49667	14659077					0.49667	14189051	0.49667	15747079					0.49667	15764365	0.49667	16517736
		680.783	0.00336323	0.00629437	0.0159011	0.0102592	0.0129726	0.0181108					0.5175	16170910	0.4975	14509629					0.4975	14055845	0.4975	15587203					0.4975	15630248	0.4975	16315198
		680.601	0.00348578	0.00657099	0.0152036	0.010629	0.0117024	0.0185579					0.51833	15928787	0.49833	14359895					0.49833	13923076	0.49833	15427921					0.49833	15496802	0.49833	16112292
		680.383	0.00414642	0.00591408	0.0159086	0.010075	0.0116422	0.0181737					0.51917	15688570	0.49917	14209791					0.49917	13790771	0.49917	15269235					0.49917	15364017	0.49917	15909126
		680.202	0.00403317	0.00603417	0.0158364	0.0112922	0.0124524	0.0188211					0.52	15450281	0.5	14059287					0.5	13658898	0.5	15110942					0.5	15231833	0.5	15705810
		679.984	0.00486019	0.00654148	0.0166194	0.0103728	0.012556	0.0187923					0.52083	15213270	0.50083	13908392					0.50083	13527363	0.50083	14953049					0.50083	15100151	0.50083	15502494
		679.802	0.00373435	0.00625997	0.01561	0.0110941	0.0120061	0.0191578					0.52167	14977358	0.50167	13757165					0.50167	13396050	0.50167	14795371					0.50167	14968869	0.50167	15299308
		679.584	0.00458905	0.0067796	0.0164625	0.0107401	0.0132203	0.018764					0.5225	14742440	0.5025	13605701					0.5025	13264823	0.5025	14637507					0.5025	14837884	0.5025	15096436
		679.403	0.0041931	0.00633991	0.015386	0.0107574	0.0122646	0.0189732					0.52333	14508062	0.50333	13454137					0.50333	13133536	0.50333	14479444					0.50333	14707077	0.50333	14894094
		679.185	0.0045203	0.00556902	0.016171	0.011262	0.0118124	0.0186297					0.52417	14274450	0.50417	13302630					0.50417	13002082	0.50417	14321394					0.50417	14576347	0.50417	14692527
		679.003	0.00436763	0.00548536	0.0146429	0.0107063	0.0119706	0.0185159					0.525	14041848	0.505	13151357					0.505	12870391	0.505	14163296					0.505	14445606	0.505	14491995
		678.785	0.0034886	0.00662794	0.0159995	0.0106903	0.0125945	0.0182832					0.52583	13810198	0.50583	13000501					0.50583	12738425	0.50583	14004913					0.50583	14314766	0.50583	14292797
		678.603	0.0041799	0.00537406	0.0168657	0.0102247	0.0121824	0.0178198					0.52667	13579778	0.50667	12850253					0.50667	12606201	0.50667	13846389					0.50667	14183780	0.50667	14095202
		678.385	0.00424676	0.00626404	0.0160815	0.0107252	0.0133938	0.0187779					0.5275	13351024	0.5075	12700810					0.5075	12473796	0.5075	13687977					0.5075	14052627	0.5075	13899483
		678.204	0.00323972	0.00568422	0.0144924	0.0101385	0.0126587	0.0179324					0.52833	13123839	0.50833	12552361					0.50833	12341301	0.50833	13529096					0.50833	13921310	0.50833	13705870
		677.986	0.00437032	0.00623187	0.0159976	0.0111647	0.0137545	0.0189954					0.52917	12898714	0.50917	12405084					0.50917	12208854	0.50917	13370445					0.50917	13789895	0.50917	13514540
		677.804	0.0040112	0.00607717	0.0158391	0.0109916	0.0119304	0.0181956					0.53	12675770	0.51	12259148					0.51	12076603	0.51	13211703					0.51	13658506	0.51	13325629
		677.586	0.00452255	0.0067109	0.0167351	0.01119	0.0137657	0.0194502					0.53083	12455220	0.51083	12114701					0.51083	11944705	0.51083	13053628					0.51083	13527282	0.51083	13139232
		677.404	0.00375829	0.00592468	0.0158204	0.011008	0.0131469	0.0186682					0.53167	12237084	0.51167	11971859					0.51167	11813313	0.51167	12895917					0.51167	13396431	0.51167	12955381
		677.186	0.00316655	0.0057565	0.015265	0.01036	0.0126098	0.0175087					0.5325	12021766	0.5125	11830714					0.5125	11682587	0.5125	12739353					0.5125	13266173	0.5125	12774086
		677.004	0.00377169	0.00518747	0.0156167	0.0104019	0.0125362	0.0183834					0.53333	11809157	0.51333	11691322					0.51333	11552650	0.51333	12583332					0.51333	13136723	0.51333	12595327
		676.786	0.00423986	0.00707156	0.0166876	0.0121594	0.0124905	0.0188867					0.53417	11599417	0.51417	11553708					0.51417	11423638	0.51417	12428935					0.51417	13008286	0.51417	12419061
		676.604	0.00363791	0.00502314	0.0150379	0.0115372	0.0117138	0.0185621					0.535	11392677	0.515	11417869					0.515	11295659	0.515	12275791					0.515	12881036	0.515	12245236
		676.386	0.00436559	0.00653793	0.0162817	0.0110727	0.0127087	0.0187703					0.53583	11189062	0.51583	11283765					0.51583	11168814	0.51583	12124188					0.51583	12755091	0.51583	12073792
		676.205	0.00430806	0.00710852	0.0181133	0.0124103	0.0141272	0.0191006					0.53667	10988535	0.51667	11151329					0.51667	11043188	0.51667	11974425					0.51667	12630548	0.51667	11904657
		675.986	0.00459457	0.00670956	0.016543	0.0121866	0.0138482	0.0192903					0.5375	10791145	0.5175	11020475					0.5175	10918866	0.5175	11827049					0.5175	12507457	0.5175	11737776
		675.805	0.00369451	0.00590377	0.015506	0.0109082	0.0116626	0.018234					0.53833	10597235	0.51833	10891087					0.51833	10795908	0.51833	11681501					0.51833	12385838	0.51833	11573077
		675.586	0.00453231	0.00553643	0.0180853	0.0117983	0.0144452	0.0192563					0.53917	10406498	0.51917	10763036					0.51917	10674369	0.51917	11538062					0.51917	12265697	0.51917	11410483
		675.405	0.00372526	0.00639298	0.0162143	0.0115831	0.0133554	0.0193443					0.54	10219002	0.52	10636191					0.52	10554270	0.52	11396940					0.52	12147029	0.52	11249916
		675.186	0.0037686	0.00565552	0.01637	0.0112149	0.0122321	0.0189893					0.54083	10034948	0.52083	10510411					0.52083	10435614	0.52083	11257631					0.52083	12029817	0.52083	11091297
		675.005	0.00455386	0.00684931	0.0167856	0.0120888	0.0136192	0.0189512					0.54167	9854163	0.52167	10385557					0.52167	10318368	0.52167	11119904					0.52167	11914038	0.52167	10934533
		674.786	0.00390347	0.00659031	0.0163545	0.0124046	0.0133609	0.0195515					0.5425	9676561	0.5225	10261503					0.5225	10202472	0.5225	10984215					0.5225	11799661	0.5225	10779551
		674.604	0.00477643	0.00566811	0.0165272	0.0118604	0.012154	0.0193954					0.54333	9502059	0.52333	10138138					0.52333	10087842	0.52333	10850491					0.52333	11686639	0.52333	10626280
		674.386	0.00563394	0.00670341	0.0167892	0.0121092	0.0133628	0.019676					0.54417	9330949	0.52417	10015378					0.52417	9974388	0.52417	10718277					0.52417	11574909	0.52417	10474681
		674.204	0.00332538	0.00552898	0.0164162	0.0106535	0.0126185	0.0187418					0.545	9162731	0.525	9893173					0.525	9862005	0.525	10587901					0.525	11464399	0.525	10324743
		673.986	0.00478548	0.00716387	0.0165844	0.0123343	0.0130888	0.0194881					0.54583	8997639	0.52583	9771499					0.52583	9750604	0.52583	10459332					0.52583	11355007	0.52583	10176487
		673.804	0.0045214	0.00553553	0.0158109	0.0109666	0.0125162	0.0182316					0.54667	8835802	0.52667	9650384					0.52667	9640101	0.52667	10331696					0.52667	11246624	0.52667	10029959
		673.586	0.00350598	0.00551868	0.0155888	0.00988977	0.0128623	0.0191391					0.5475	8677350	0.5275	9529891					0.5275	9530422	0.5275	10204821					0.5275	11139141	0.5275	9885246
		673.404	0.00509393	0.00685192	0.0168614	0.0123403	0.0130473	0.0201719					0.54833	8522044	0.52833	9410113					0.52833	9421501	0.52833	10079188					0.52833	11032437	0.52833	9742443
		673.185	0.00489948	0.00654574	0.0159296	0.0101807	0.0128606	0.0187928					0.54917	8370262	0.52917	9291177					0.52917	9313280	0.52917	9954237					0.52917	10926392	0.52917	9601658
		673.003	0.00347297	0.00640243	0.0155016	0.0114769	0.0129664	0.0186579					0.55	8221984	0.53	9173245					0.53	9205696	0.53	9829815					0.53	10820917	0.53	9463001
		672.785	0.00431139	0.00710271	0.0166921	0.0118169	0.013958	0.0194161					0.55083	8076806	0.53083	9056488					0.53083	9098708	0.53083	9706504					0.53083	10715929	0.53083	9326587
		672.603	0.00424721	0.0063169	0.0161143	0.0101995	0.0123772	0.0189375					0.55167	7935229	0.53167	8941085					0.53167	8992272	0.53167	9584341					0.53167	10611391	0.53167	9192511
		672.385	0.00454102	0.00619468	0.0162694	0.0116474	0.0131327	0.0191641					0.5525	7796953	0.5325	8827226					0.5325	8886370	0.5325	9462616					0.5325	10507296	0.5325	9060869
		672.203	0.00462172	0.00673217	0.0155643	0.0119277	0.0134779	0.0185024					0.55333	7662256	0.53333	8715079					0.53333	8781004	0.53333	9341809					0.53333	10403669	0.53333	8931738
		671.984	0.00400514	0.00632468	0.0168053	0.0118599	0.0129779	0.0196004					0.55417	7531115	0.53417	8604810					0.53417	8676207	0.53417	9222055					0.53417	10300566	0.53417	8805186
		671.802	0.00313607	0.0056657	0.0155932	0.0111973	0.01261	0.0190121					0.555	7403903	0.535	8496565					0.535	8572029	0.535	9103094					0.535	10198085	0.535	8681259
		671.584	0.00421048	0.00569174	0.015543	0.0114822	0.012903	0.0179847					0.55583	7280114	0.53583	8390466					0.53583	8468557	0.53583	8984836					0.53583	10096311	0.53583	8559993
		671.402	0.00369678	0.0059895	0.0152094	0.0107801	0.0126612	0.0175721					0.55667	7160301	0.53667	8286616					0.53667	8365884	0.53667	8868012					0.53667	9995356	0.53667	8441410
		671.183	0.00443517	0.00563287	0.0167127	0.0105064	0.0128057	0.0184466					0.5575	7044261	0.5375	8185113					0.5375	8264123	0.5375	8752463					0.5375	9895332	0.5375	8325525
		671.001	0.00393343	0.00585722	0.016063	0.0108213	0.0128412	0.0186255					0.55833	6932064	0.53833	8086026					0.53833	8163389	0.53833	8638491					0.53833	9796341	0.53833	8212345
		670.783	0.00493946	0.00635441	0.016486	0.0109315	0.013713	0.0189094					0.55917	6823650	0.53917	7989425					0.53917	8063793	0.53917	8526287					0.53917	9698472	0.53917	8101865
		670.6	0.00452841	0.00554917	0.0159125	0.0120691	0.0142612	0.0187087					0.56	6719227	0.54	7895364					0.54	7965446	0.54	8416010					0.54	9601823	0.54	7994081
		670.382	0.0045762	0.00566607	0.015511	0.0115216	0.0134408	0.0193823					0.56083	6618722	0.54083	7803884					0.54083	7868457	0.54083	8307749					0.54083	9506467	0.54083	7888989
		670.2	0.0038786	0.00618544	0.0160448	0.0117144	0.0131651	0.0192253					0.56167	6522116	0.54167	7715001					0.54167	7772921	0.54167	8201421					0.54167	9412490	0.54167	7786585
		669.981	0.00400273	0.00625364	0.0164825	0.0120923	0.013811	0.0184726					0.5625	6429507	0.5425	7628730					0.5425	7678936	0.5425	8096922					0.5425	9319970	0.5425	7686861
		669.799	0.00446347	0.00672581	0.0157491	0.0124593	0.0142139	0.0201084					0.56333	6341126	0.54333	7545046					0.54333	7586589	0.54333	7994556					0.54333	9228985	0.54333	7589817
		669.581	0.00465814	0.00627333	0.0167668	0.0119678	0.0142002	0.0205051					0.56417	6257032	0.54417	7463921					0.54417	7495956	0.54417	7894589					0.54417	9139618	0.54417	7495451
		669.398	0.00534835	0.00721232	0.0168329	0.0134535	0.01443	0.0204337					0.565	6177095	0.545	7385315					0.545	7407105	0.545	7796579					0.545	9051959	0.545	7403762
		669.18	0.00431905	0.00565214	0.016487	0.011257	0.01329	0.0186535					0.56583	6101259	0.54583	7309185					0.54583	7320088	0.54583	7701129					0.54583	8966078	0.54583	7314742
		668.998	0.00507191	0.00712581	0.0167743	0.0123891	0.0134823	0.0195901					0.56667	6029632	0.54667	7235491					0.54667	7234947	0.54667	7608100					0.54667	8882046	0.54667	7228381
		668.779	0.00535443	0.00618342	0.0162732	0.0122302	0.0132705	0.0193587					0.5675	5961944	0.5475	7164205					0.5475	7151713	0.5475	7517463					0.5475	8799912	0.5475	7144657
		668.597	0.00495258	0.00629384	0.0153083	0.0124677	0.0143408	0.0200732					0.56833	5898157	0.54833	7095298					0.54833	7070406	0.54833	7428989					0.54833	8719708	0.54833	7063541
		668.378	0.00566869	0.00669455	0.0159707	0.0123195	0.0144886	0.019293					0.56917	5838372	0.54917	7028758					0.54917	6991036	0.54917	7342990					0.54917	8641447	0.54917	6984984
		668.196	0.00383399	0.00667668	0.01614	0.0112923	0.0135653	0.0190294					0.57	5782741	0.55	6964571					0.55	6913614	0.55	7259031					0.55	8565132	0.55	6908927
		667.977	0.00501901	0.00613298	0.0167153	0.0118937	0.0144479	0.0199572					0.57083	5730727	0.55083	6902718					0.55083	6838143	0.55083	7177203					0.55083	8490756	0.55083	6835295
		667.795	0.00470901	0.00628489	0.0163186	0.011587	0.0148133	0.0191489					0.57167	5682348	0.55167	6843165					0.55167	6764630	0.55167	7097176					0.55167	8418321	0.55167	6764006
		667.576	0.00557583	0.00810818	0.0172572	0.0126312	0.014655	0.0197334					0.5725	5637422	0.5525	6785875					0.5525	6693078	0.5525	7019152					0.5525	8347835	0.5525	6694954
		667.394	0.00456035	0.00595998	0.0162359	0.0120617	0.0129984	0.0182247					0.57333	5595595	0.55333	6730780					0.55333	6623492	0.55333	6943059					0.55333	8279319	0.55333	6628029
		667.175	0.00571766	0.00541822	0.0146678	0.0112216	0.0144632	0.0190065					0.57417	5556261	0.55417	6677799					0.55417	6555876	0.55417	6868815					0.55417	8212812	0.55417	6563109
		666.993	0.00511219	0.00674182	0.0161389	0.0116929	0.0142186	0.0195506					0.575	5519602	0.555	6626827					0.555	6490239	0.555	6796754					0.555	8148363	0.555	6500062
		666.774	0.00475968	0.00665265	0.0177492	0.0118826	0.0135278	0.0199238					0.57583	5484982	0.55583	6577749					0.55583	6426583	0.55583	6726956					0.55583	8086013	0.55583	6438739
		666.592	0.00435453	0.00588784	0.0160639	0.0122363	0.0148205	0.0197294					0.57667	5452356	0.55667	6530429					0.55667	6364911	0.55667	6659156					0.55667	8025798	0.55667	6378994
		666.409	0.00588044	0.00747098	0.0183115	0.0131394	0.0147997	0.0207413					0.5775	5421191	0.5575	6484729					0.5575	6305222	0.5575	6593460					0.5575	7967729	0.5575	6320665
		666.191	0.0051673	0.00677889	0.0157224	0.0121902	0.0143978	0.0199077					0.57833	5391513	0.55833	6440493					0.55833	6247509	0.55833	6529978					0.55833	7911792	0.55833	6263601
		666.008	0.00497606	0.00640136	0.0157863	0.011943	0.0148677	0.0193825					0.57917	5362732	0.55917	6397566					0.55917	6191744	0.55917	6468322					0.55917	7857943	0.55917	6207649
		665.789	0.00430901	0.00682551	0.0165935	0.0123921	0.0141913	0.0195976					0.58	5335003	0.56	6355786					0.56	6137888	0.56	6408747					0.56	7806105	0.56	6152670
		665.607	0.00547372	0.00739736	0.0167535	0.012458	0.014156	0.0197939					0.58083	5307641	0.56083	6314995					0.56083	6085874	0.56083	6351171					0.56083	7756179	0.56083	6098540
		665.388	0.00604391	0.00806564	0.0184168	0.0137535	0.0154289	0.0212049					0.58167	5280889	0.56167	6275035					0.56167	6035618	0.56167	6295580					0.56167	7708054	0.56167	6045163
		665.206	0.00445515	0.00693547	0.0160502	0.0121069	0.0141588	0.0192744					0.5825	5254333	0.5625	6235762					0.5625	5987004	0.5625	6241822					0.5625	7661601	0.5625	5992451
		664.987	0.00552565	0.00661417	0.0158517	0.0129282	0.0135553	0.0196508					0.58333	5227972	0.56333	6197043					0.56333	5939906	0.56333	6190111					0.56333	7616688	0.56333	5940347
		664.804	0.00387998	0.00677106	0.0164948	0.0119134	0.0146691	0.0205273					0.58417	5201579	0.56417	6158762					0.56417	5894173	0.56417	6139948					0.56417	7573188	0.56417	5888803
		664.586	0.00594924	0.00754164	0.0171741	0.0140819	0.0155478	0.0196602					0.585	5175055	0.565	6120822					0.565	5849659	0.565	6091646					0.565	7530973	0.565	5837790
		664.403	0.00448034	0.00752218	0.0161284	0.0120676	0.0143159	0.0203334					0.58583	5148267	0.56583	6083139					0.56583	5806201	0.56583	6044817					0.56583	7489911	0.56583	5787284
		664.184	0.0059182	0.0078829	0.0173128	0.0131391	0.0141046	0.0206085					0.58667	5121479	0.56667	6045649					0.56667	5763647	0.56667	5999697					0.56667	7449875	0.56667	5737271
		664.002	0.00487639	0.00583838	0.0166541	0.0125096	0.013718	0.020027					0.5875	5094760	0.5675	6008302					0.5675	5721850	0.5675	5955722					0.5675	7410729	0.5675	5687738
		663.783	0.00606538	0.00655286	0.0164087	0.0136925	0.0146319	0.0206556					0.58833	5067994	0.56833	5971062					0.56833	5680678	0.56833	5913155					0.56833	7372346	0.56833	5638694
		663.6	0.0056935	0.00640766	0.0169118	0.0137643	0.014282	0.0203952					0.58917	5041670	0.56917	5933910					0.56917	5640009	0.56917	5871329					0.56917	7334601	0.56917	5590148
		663.381	0.0056351	0.00693358	0.0165491	0.0130157	0.0156827	0.0204714					0.59	5015560	0.57	5896845					0.57	5599748	0.57	5830418					0.57	7297373	0.57	5542128
		663.199	0.0048411	0.00685781	0.017395	0.0127734	0.0145015	0.0196876					0.59083	4989485	0.57083	5859874					0.57083	5559815	0.57083	5789657					0.57083	7260558	0.57083	5494669
		662.98	0.00480721	0.00607622	0.0166127	0.0122868	0.0143473	0.0195243					0.59167	4963495	0.57167	5823035					0.57167	5520158	0.57167	5749299					0.57167	7224076	0.57167	5447814
		662.797	0.00568466	0.00763297	0.0164516	0.0142022	0.0148615	0.02079					0.5925	4937830	0.5725	5786369					0.5725	5480745	0.5725	5709033					0.5725	7187859	0.5725	5401607
		662.578	0.0058419	0.00856669	0.0178776	0.0139293	0.016795	0.0210763					0.59333	4912216	0.57333	5749930					0.57333	5441566	0.57333	5669036					0.57333	7151870	0.57333	5356097
		662.396	0.0050999	0.0077922	0.0172841	0.012981	0.0152872	0.0204621					0.59417	4887153	0.57417	5713773					0.57417	5402623	0.57417	5629028					0.57417	7116089	0.57417	5311322
		662.176	0.00430069	0.0064229	0.0172037	0.0122176	0.015008	0.0197905					0.595	4862612	0.575	5677955					0.575	5363931	0.575	5589551					0.575	7080522	0.575	5267330
		661.994	0.00531221	0.00744143	0.0163456	0.0131359	0.0147548	0.020124					0.59583	4838933	0.57583	5642526					0.57583	5325508	0.57583	5550249					0.57583	7045189	0.57583	5224161
		661.775	0.00470653	0.00725451	0.0172061	0.0131758	0.0148776	0.0206935					0.59667	4816103	0.57667	5607540					0.57667	5287373	0.57667	5511112					0.57667	7010123	0.57667	5181860
		661.592	0.00598467	0.00690107	0.0173095	0.0130312	0.0148623	0.0205233					0.5975	4794389	0.5775	5573041					0.5775	5249546	0.5775	5472128					0.5775	6975358	0.5775	5140476
		661.409	0.00558055	0.00813521	0.0175854	0.0133904	0.0154547	0.0203827					0.59833	4773595	0.57833	5539077					0.57833	5212043	0.57833	5433506					0.57833	6940942	0.57833	5100072
		661.19	0.00571616	0.00735475	0.0170115	0.0131139	0.014575	0.0203688					0.59917	4754426	0.57917	5505698					0.57917	5174882	0.57917	5394744					0.57917	6906914	0.57917	5060708
		661.008	0.00538287	0.00745289	0.0168733	0.0129755	0.0150719	0.0202478					0.6	4736564	0.58	5472963					0.58	5138089	0.58	5356444					0.58	6873315	0.58	5022452
		660.789	0.00629161	0.00724048	0.0177592	0.0135499	0.0155739	0.0208479					0.60083	4720182	0.58083	5440937					0.58083	5101692	0.58083	5318515					0.58083	6840176	0.58083	4985371
		660.606	0.00489375	0.00686741	0.0177185	0.0125181	0.0147569	0.0198382					0.60167	4705668	0.58167	5409697					0.58167	5065726	0.58167	5280917					0.58167	6807528	0.58167	4949534
		660.387	0.00574011	0.00693184	0.0174054	0.0128117	0.0160415	0.021932					0.6025	4693374	0.5825	5379329					0.5825	5030233	0.5825	5243810					0.5825	6775394	0.5825	4915003
		660.204	0.00637574	0.00716994	0.0179284	0.0136156	0.0155086	0.0215501					0.60333	4682945	0.58333	5349926					0.58333	4995256	0.58333	5207467					0.58333	6743795	0.58333	4881837
		659.985	0.00538934	0.00619999	0.0166709	0.0123813	0.0151735	0.0203373					0.60417	4674668	0.58417	5321590					0.58417	4960834	0.58417	5171494					0.58417	6712746	0.58417	4850099
		659.802	0.00554419	0.00692369	0.0173617	0.0129206	0.0147109	0.0206098					0.605	4668803	0.585	5294430					0.585	4926999	0.585	5136055					0.585	6682262	0.585	4819842
		659.583	0.00557298	0.00720984	0.0174138	0.0130817	0.0160119	0.0204308					0.60583	4664889	0.58583	5268555					0.58583	4893772	0.58583	5101207					0.58583	6652356	0.58583	4791107
		659.4	0.00562938	0.00661693	0.0167388	0.0139789	0.0155841	0.0204299					0.60667	4662591	0.58667	5244080					0.58667	4861166	0.58667	5066810					0.58667	6623044	0.58667	4763915
		659.181	0.00563323	0.00635399	0.0175156	0.0139161	0.0142275	0.0203011					0.6075	4661884	0.5875	5221115					0.5875	4829189	0.5875	5032735					0.5875	6594337	0.5875	4738260
		658.998	0.00631373	0.00711097	0.0167957	0.0136096	0.0141628	0.020677					0.60833	4662487	0.58833	5199756					0.58833	4797848	0.58833	4999044					0.58833	6566253	0.58833	4714093
		658.779	0.00600693	0.0072021	0.0176274	0.0139579	0.0156488	0.0207594					0.60917	4663766	0.58917	5180078					0.58917	4767146	0.58917	4965794					0.58917	6538807	0.58917	4691326
		658.596	0.00589314	0.00661945	0.0167837	0.0137525	0.015657	0.0202271					0.61	4665301	0.59	5162128					0.59	4737106	0.59	4933277					0.59	6512023	0.59	4669811
		658.377	0.00587356	0.00765431	0.0178512	0.0140488	0.0158213	0.0214884					0.61083	4666823	0.59083	5145905					0.59083	4707749	0.59083	4901204					0.59083	6485918	0.59083	4649356
		658.194	0.00646798	0.00681221	0.0177468	0.0143777	0.0162403	0.021176					0.61167	4667817	0.59167	5131355					0.59167	4679121	0.59167	4869831					0.59167	6460528	0.59167	4629731
		657.975	0.00605877	0.00771204	0.0169589	0.0139836	0.0159249	0.0216332					0.6125	4667599	0.5925	5118365					0.5925	4651269	0.5925	4839406					0.5925	6435890	0.5925	4610670
		657.792	0.00497221	0.00609421	0.0162224	0.0135449	0.0152431	0.02056					0.61333	4665572	0.59333	5106753					0.59333	4624256	0.59333	4809862					0.59333	6412061	0.59333	4591884
		657.609	0.00507623	0.00693097	0.0170572	0.0132007	0.0151931	0.0198796					0.61417	4661670	0.59417	5096260					0.59417	4598149	0.59417	4780976					0.59417	6389109	0.59417	4573087
		657.39	0.00622648	0.00765871	0.0172935	0.0149285	0.016564	0.0218376					0.615	4655435	0.595	5086580					0.595	4573028	0.595	4753248					0.595	6367120	0.595	4553994
		657.207	0.00576718	0.00777065	0.0165453	0.0133253	0.0152098	0.0203875					0.61583	4646404	0.59583	5077337					0.59583	4548972	0.59583	4726613					0.59583	6346184	0.59583	4534333
		656.987	0.00675526	0.00757157	0.0178885	0.014686	0.0151552	0.0219719					0.61667	4634611	0.59667	5068121					0.59667	4526068	0.59667	4701069					0.59667	6326415	0.59667	4513864
		656.805	0.00504679	0.00669274	0.0163327	0.0143135	0.0157626	0.0209311					0.6175	4620249	0.5975	5058503					0.5975	4504397	0.5975	4676670					0.5975	6307928	0.5975	4492372
		656.585	0.00586008	0.00798369	0.0177146	0.0136739	0.0161049	0.0216283					0.61833	4603191	0.59833	5048046					0.59833	4484048	0.59833	4653835					0.59833	6290851	0.59833	4469693
		656.402	0.00559657	0.00746492	0.0165697	0.0151195	0.0162992	0.0208609					0.61917	4583233	0.59917	5036319					0.59917	4465094	0.59917	4632402					0.59917	6275309	0.59917	4445701
		656.183	0.00594024	0.00777481	0.0162581	0.0142281	0.0168758	0.0207594					0.62	4560558	0.6	5022946					0.6	4447593	0.6	4612574					0.6	6261435	0.6	4420325
		656	0.00580378	0.00723113	0.0162609	0.0140663	0.0161403	0.020478					0.62083	4535400	0.60083	5007595					0.60083	4431585	0.60083	4594275					0.60083	6249345	0.60083	4393542
		655.78	0.00620941	0.00783374	0.0171869	0.0144102	0.0169227	0.0213408					0.62167	4507789	0.60167	4990011					0.60167	4417090	0.60167	4577800					0.60167	6239148	0.60167	4365394
		655.597	0.00603945	0.0075865	0.0178447	0.0147784	0.0168886	0.0213187					0.6225	4477601	0.6025	4970024					0.6025	4404086	0.6025	4562720					0.6025	6230916	0.6025	4335960
		655.378	0.00651425	0.00677214	0.0177644	0.0141028	0.0164905	0.0212423					0.62333	4445747	0.60333	4947558					0.60333	4392522	0.60333	4549043					0.60333	6224695	0.60333	4305369
		655.195	0.00734272	0.00813081	0.0178992	0.0142057	0.0169361	0.0211264					0.62417	4412334	0.60417	4922627					0.60417	4382309	0.60417	4536659					0.60417	6220478	0.60417	4273772
		654.975	0.00788108	0.00891578	0.0181009	0.0152166	0.0171356	0.0225462					0.625	4377553	0.605	4895339					0.605	4373315	0.605	4525574					0.605	6218205	0.605	4241348
		654.792	0.00694562	0.00827967	0.0183383	0.0149236	0.0176372	0.022271					0.62583	4341602	0.60583	4865867					0.60583	4365374	0.60583	4515190					0.60583	6217756	0.60583	4208267
		654.573	0.00653105	0.00806192	0.0174238	0.0140965	0.0164833	0.0210645					0.62667	4305190	0.60667	4834446					0.60667	4358277	0.60667	4505430					0.60667	6218963	0.60667	4174700
		654.39	0.00559018	0.00733348	0.0163967	0.0134171	0.0156441	0.0203727					0.6275	4267966	0.6075	4801356					0.6075	4351776	0.6075	4495991					0.6075	6221598	0.6075	4140791
		654.207	0.00733925	0.00761585	0.0181908	0.0142631	0.0156718	0.0217856					0.62833	4230605	0.60833	4766901					0.60833	4345606	0.60833	4486311					0.60833	6225401	0.60833	4106670
		653.987	0.00595147	0.0073764	0.0175608	0.0132574	0.0166219	0.0202828					0.62917	4193222	0.60917	4731383					0.60917	4339480	0.60917	4476054					0.60917	6230063	0.60917	4072435
		653.804	0.00573421	0.00581466	0.0163023	0.0134758	0.015055	0.0198654					0.63	4156214	0.61	4695106					0.61	4333104	0.61	4465072					0.61	6235258	0.61	4038171
		653.585	0.00715402	0.0086143	0.0174986	0.0138816	0.0171237	0.0217936					0.63083	4119559	0.61083	4658357					0.61083	4326195	0.61083	4453007					0.61083	6240640	0.61083	4003950
		653.402	0.00772896	0.00786049	0.0183906	0.0144161	0.0168501	0.0225505					0.63167	4083853	0.61167	4621401					0.61167	4318495	0.61167	4439598					0.61167	6245862	0.61167	3969841
		653.182	0.0065533	0.00786561	0.0175624	0.0143854	0.0159604	0.0209855					0.6325	4048935	0.6125	4584470					0.6125	4309778	0.6125	4424757					0.6125	6250576	0.6125	3935910
		652.999	0.00571448	0.00700636	0.0162323	0.0129903	0.0156647	0.0206103					0.63333	4015113	0.61333	4547771					0.61333	4299868	0.61333	4408267					0.61333	6254468	0.61333	3902232
		652.779	0.00622446	0.00755987	0.017065	0.0136382	0.0168429	0.0217977					0.63417	3982501	0.61417	4511477					0.61417	4288627	0.61417	4390096					0.61417	6257249	0.61417	3868884
		652.596	0.00617187	0.00807115	0.017551	0.0144447	0.0158401	0.021257					0.635	3951218	0.615	4475727					0.615	4275972	0.615	4370269					0.615	6258674	0.615	3835944
		652.376	0.00675002	0.00813659	0.0176357	0.0140832	0.016876	0.0208947					0.63583	3921113	0.61583	4440630					0.61583	4261866	0.61583	4348768					0.61583	6258548	0.61583	3803493
		652.193	0.00612151	0.0081751	0.0169644	0.014344	0.0169977	0.0213898					0.63667	3892461	0.61667	4406264					0.61667	4246314	0.61667	4325692					0.61667	6256732	0.61667	3771598
		651.974	0.00716787	0.00753925	0.0170355	0.0144334	0.0174895	0.0215389					0.6375	3865157	0.6175	4372684					0.6175	4229354	0.6175	4301146					0.6175	6253133	0.6175	3740329
		651.79	0.00742506	0.00817655	0.0182429	0.015498	0.0179431	0.0232493					0.63833	3839259	0.61833	4339934					0.61833	4211056	0.61833	4275180					0.61833	6247714	0.61833	3709740
		651.607	0.00661935	0.00787845	0.0176751	0.0141056	0.0169094	0.0214284					0.63917	3815053	0.61917	4308038					0.61917	4191516	0.61917	4247907					0.61917	6240471	0.61917	3679876
		651.388	0.00697261	0.0083093	0.0175128	0.0144116	0.0174202	0.0214285					0.64	3792599	0.62	4277015					0.62	4170849	0.62	4219629					0.62	6231447	0.62	3650772
		651.204	0.00726198	0.00777816	0.0175707	0.014937	0.0174955	0.0225152					0.64083	3771846	0.62083	4246885					0.62083	4149187	0.62083	4190451					0.62083	6220714	0.62083	3622465
		650.985	0.00723277	0.00689139	0.0170373	0.0148889	0.0168609	0.0217789					0.64167	3753062	0.62167	4217666					0.62167	4126663	0.62167	4160450					0.62167	6208376	0.62167	3594977
		650.801	0.00768901	0.00739006	0.0177032	0.0150615	0.0175425	0.0222162					0.6425	3736173	0.6225	4189380					0.6225	4103422	0.6225	4129988					0.6225	6194550	0.6225	3568336
		650.582	0.00676995	0.00900167	0.0178841	0.0155794	0.0181468	0.0226417					0.64333	3720984	0.62333	4162047					0.62333	4079602	0.62333	4099289					0.62333	6179383	0.62333	3542561
		650.398	0.00716384	0.00852469	0.0180304	0.0155293	0.0168044	0.022548					0.64417	3707691	0.62417	4135691					0.62417	4055344	0.62417	4068374					0.62417	6163027	0.62417	3517676
		650.179	0.0064044	0.00707634	0.0173957	0.014803	0.0170058	0.0223065					0.645	3696220	0.625	4110338					0.625	4030768	0.625	4037413					0.625	6145647	0.625	3493705
		649.995	0.00758181	0.00894184	0.0190026	0.0155377	0.0179161	0.0228736					0.64583	3686433	0.62583	4086016					0.62583	4005993	0.62583	4006741					0.62583	6127405	0.62583	3470678
		649.775	0.00727325	0.00799727	0.0176338	0.0144911	0.0172231	0.021879					0.64667	3678370	0.62667	4062751					0.62667	3981127	0.62667	3976254					0.62667	6108469	0.62667	3448619
		649.592	0.00782539	0.00862069	0.018542	0.0156998	0.0181102	0.0232002					0.6475	3672144	0.6275	4040576					0.6275	3956272	0.6275	3945900					0.6275	6089001	0.6275	3427564
		649.409	0.00688976	0.00760418	0.017717	0.0151013	0.017367	0.0225184					0.64833	3667678	0.62833	4019519					0.62833	3931516	0.62833	3915827					0.62833	6069161	0.62833	3407542
		649.189	0.00739009	0.00843315	0.0177938	0.0143785	0.0174241	0.0222107					0.64917	3664961	0.62917	3999613					0.62917	3906950	0.62917	3886244					0.62917	6049104	0.62917	3388573
		649.006	0.00808716	0.00825888	0.0174441	0.0146225	0.0179397	0.0225453					0.65	3663900	0.63	3980884					0.63	3882657	0.63	3856965					0.63	6028980	0.63	3370668
		648.786	0.00730197	0.00750793	0.0173804	0.0151091	0.0174152	0.0215774					0.65083	3664435	0.63083	3963351					0.63083	3858717	0.63083	3828192					0.63083	6008938	0.63083	3353827
		648.602	0.00678481	0.0075996	0.0178256	0.0152052	0.0179946	0.0223062					0.65167	3666298	0.63167	3947020					0.63167	3835208	0.63167	3800127					0.63167	5989121	0.63167	3338021
		648.383	0.00695728	0.00712787	0.0179659	0.0149287	0.0180698	0.0228144					0.6525	3669205	0.6325	3931889					0.6325	3812197	0.6325	3772852					0.6325	5969661	0.6325	3323209
		648.199	0.00688171	0.00792774	0.0178121	0.014956	0.017558	0.0215684					0.65333	3672949	0.63333	3917934					0.63333	3789745	0.63333	3746273					0.63333	5950687	0.63333	3309326
		647.979	0.00814044	0.00900648	0.0179028	0.0154868	0.0182552	0.0213538					0.65417	3677552	0.63417	3905124					0.63417	3767911	0.63417	3720754					0.63417	5932316	0.63417	3296287
		647.796	0.00682325	0.0080586	0.0180888	0.0150754	0.0172363	0.0220762					0.655	3682571	0.635	3893405					0.635	3746735	0.635	3696152					0.635	5914648	0.635	3283996
		647.576	0.00782146	0.00852796	0.0183125	0.0158696	0.0186573	0.0227752					0.65583	3687984	0.63583	3882719					0.63583	3726246	0.63583	3672463					0.63583	5897772	0.63583	3272342
		647.392	0.00696772	0.00776401	0.0166678	0.0160188	0.0164876	0.0212105					0.65667	3693533	0.63667	3872989					0.63667	3706475	0.63667	3649589					0.63667	5881757	0.63667	3261207
		647.172	0.00835696	0.00792223	0.0178666	0.0166411	0.018316	0.0238342					0.6575	3699156	0.6375	3864131					0.6375	3687444	0.6375	3627617					0.6375	5866653	0.6375	3250467
		646.989	0.00768872	0.0091903	0.0180465	0.015862	0.0182808	0.023078					0.65833	3704327	0.63833	3856047					0.63833	3669169	0.63833	3606393					0.63833	5852498	0.63833	3240005
		646.806	0.00823163	0.00865061	0.0182211	0.0161588	0.0185188	0.0229801					0.65917	3709302	0.63917	3848639					0.63917	3651680	0.63917	3586108					0.63917	5839314	0.63917	3229697
		646.586	0.00635499	0.00758121	0.0158232	0.0149797	0.0170587	0.0219455					0.66	3713530	0.64	3841789					0.64	3634996	0.64	3566692					0.64	5827106	0.64	3219432
		646.402	0.00760982	0.00835564	0.0172301	0.0163043	0.0177245	0.0219517					0.66083	3717091	0.64083	3835376					0.64083	3619138	0.64083	3548375					0.64083	5815878	0.64083	3209108
		646.182	0.00812039	0.00862412	0.0181011	0.0163911	0.0197268	0.0230688					0.66167	3719824	0.64167	3829266					0.64167	3604124	0.64167	3531092					0.64167	5805615	0.64167	3198628
		645.999	0.00688621	0.00776783	0.0181966	0.0151632	0.0177854	0.0215955					0.6625	3721774	0.6425	3823325					0.6425	3589960	0.6425	3514933					0.6425	5796296	0.6425	3187901
		645.778	0.00818082	0.00867918	0.0178778	0.0167726	0.0185445	0.0230763					0.66333	3722489	0.64333	3817410					0.64333	3576636	0.64333	3499772					0.64333	5787888	0.64333	3176857
		645.595	0.00882786	0.00883967	0.01825	0.0166641	0.0192426	0.0229743					0.66417	3722284	0.64417	3811385					0.64417	3564138	0.64417	3485704					0.64417	5780350	0.64417	3165422
		645.375	0.00712808	0.00780022	0.0179525	0.015378	0.0181651	0.02277					0.665	3720886	0.645	3805110					0.645	3552434	0.645	3472634					0.645	5773623	0.645	3153535
		645.191	0.00701986	0.00823142	0.0172276	0.0156854	0.0174847	0.0215205					0.66583	3718183	0.64583	3798464					0.64583	3541488	0.64583	3460531					0.64583	5767643	0.64583	3141137
		645.008	0.00836445	0.00857174	0.0176617	0.016629	0.0187054	0.0229783					0.66667	3714136	0.64667	3791331					0.64667	3531258	0.64667	3449296					0.64667	5762327	0.64667	3128177
		644.788	0.00734193	0.00828231	0.0182654	0.0156458	0.0192035	0.0224347					0.6675	3708878	0.6475	3783614					0.6475	3521703	0.6475	3438925					0.6475	5757580	0.6475	3114611
		644.604	0.00845988	0.00882537	0.0179216	0.0160689	0.0190018	0.0234237					0.66833	3702291	0.64833	3775226					0.64833	3512772	0.64833	3429431					0.64833	5753293	0.64833	3100405
		644.384	0.00748254	0.00796207	0.0179174	0.0164098	0.0184563	0.0227493					0.66917	3694494	0.64917	3766107					0.64917	3504412	0.64917	3420621					0.64917	5749344	0.64917	3085529
		644.2	0.00865319	0.00862211	0.0187369	0.016668	0.0186154	0.0235888					0.67	3685535	0.65	3756203					0.65	3496560	0.65	3412445					0.65	5745599	0.65	3069967
		643.98	0.00778282	0.00799634	0.0182328	0.0167796	0.0186181	0.0224392					0.67083	3675401	0.65083	3745476					0.65083	3489132	0.65083	3404983					0.65083	5741909	0.65083	3053712
		643.797	0.00821712	0.0092064	0.0185397	0.0169188	0.018825	0.0239459					0.67167	3664093	0.65167	3733899					0.65167	3482032	0.65167	3398033					0.65167	5738118	0.65167	3036764
		643.576	0.00910665	0.00887578	0.0186956	0.0171839	0.0195273	0.022921					0.6725	3651620	0.6525	3721459					0.6525	3475144	0.6525	3391351					0.6525	5734062	0.6525	3019125
		643.393	0.00856331	0.00846704	0.0192316	0.0163765	0.0186568	0.0228357					0.67333	3638102	0.65333	3708150					0.65333	3468342	0.65333	3384921					0.65333	5729576	0.65333	3000809
		643.172	0.0085183	0.00913848	0.0180548	0.0162212	0.0191613	0.0236025					0.67417	3623467	0.65417	3693978					0.65417	3461494	0.65417	3378747					0.65417	5724501	0.65417	2981831
		642.989	0.00810193	0.00832671	0.0194684	0.0174291	0.0191426	0.0231517					0.675	3607873	0.655	3678957					0.655	3454473	0.655	3372309					0.655	5718684	0.655	2962202
		642.805	0.00762217	0.00802854	0.0181436	0.0160941	0.018615	0.022519					0.67583	3591387	0.65583	3663102					0.65583	3447151	0.65583	3365631					0.65583	5711987	0.65583	2941937
		642.585	0.00681639	0.00733006	0.0175772	0.0149476	0.0175038	0.0220656					0.67667	3573977	0.65667	3646437					0.65667	3439413	0.65667	3358626					0.65667	5704284	0.65667	2921052
		642.401	0.00713065	0.0081775	0.0181793	0.015268	0.0180167	0.0228011					0.6775	3555473	0.6575	3628988					0.6575	3431159	0.6575	3351240					0.6575	5695470	0.6575	2899562
		642.181	0.0073225	0.00830835	0.0177044	0.0158082	0.0179814	0.0226741					0.67833	3536199	0.65833	3610774					0.65833	3422302	0.65833	3343125					0.65833	5685458	0.65833	2877486
		641.997	0.0082081	0.00833276	0.0181171	0.0170124	0.0186343	0.0227032					0.67917	3515872	0.65917	3591820					0.65917	3412763	0.65917	3334443					0.65917	5674180	0.65917	2854844
		641.777	0.00678055	0.00645427	0.0176775	0.0152353	0.0173366	0.0222873					0.68	3494504	0.66	3572154					0.66	3402477	0.66	3325186					0.66	5661591	0.66	2831660
		641.593	0.00711489	0.00777386	0.0183362	0.0160478	0.0185021	0.0231859					0.68083	3472189	0.66083	3551799					0.66083	3391390	0.66083	3315199					0.66083	5647668	0.66083	2807961
		641.373	0.00664868	0.00753796	0.0174882	0.0162032	0.0181524	0.0222876					0.68167	3449025	0.66167	3530782					0.66167	3379461	0.66167	3304377					0.66167	5632408	0.66167	2783775
		641.189	0.00853158	0.00901245	0.0178452	0.0169386	0.0183751	0.0240016					0.6825	3424610	0.6625	3509132					0.6625	3366660	0.6625	3292789					0.6625	5615834	0.6625	2759122
		641.005	0.00805583	0.00883652	0.0180706	0.0165367	0.0186979	0.0231247					0.68333	3399345	0.66333	3486873					0.66333	3352973	0.66333	3280468					0.66333	5597986	0.66333	2734029
		640.785	0.00828368	0.00810325	0.0180558	0.0167764	0.0195744	0.0228934					0.68417	3373007	0.66417	3464033					0.66417	3338395	0.66417	3267234					0.66417	5578929	0.66417	2708511
		640.601	0.0083981	0.00923493	0.0187256	0.0181198	0.0190132	0.0240459					0.685	3345845	0.665	3440633					0.665	3322944	0.665	3253235					0.665	5558743	0.665	2682578
		640.381	0.00781005	0.00841626	0.0184929	0.0163443	0.0189206	0.0230633					0.68583	3317692	0.66583	3416686					0.66583	3306648	0.66583	3238480					0.66583	5537521	0.66583	2656235
		640.197	0.007197	0.00829719	0.0183081	0.0167499	0.0183489	0.0235711					0.68667	3288907	0.66667	3392208					0.66667	3289540	0.66667	3222914					0.66667	5515361	0.66667	2629491
		639.977	0.00833228	0.00998101	0.0185849	0.0165829	0.019784	0.0242096					0.6875	3259319	0.6675	3367207					0.6675	3271670	0.6675	3206611					0.6675	5492372	0.6675	2602350
		639.793	0.00826774	0.00876792	0.0184384	0.0158927	0.0195289	0.0234865					0.68833	3229341	0.66833	3341692					0.66833	3253093	0.66833	3189532					0.66833	5468662	0.66833	2574831
		639.572	0.00860587	0.00834849	0.0184104	0.0168689	0.0194113	0.0227796					0.68917	3198571	0.66917	3315673					0.66917	3233865	0.66917	3171730					0.66917	5444343	0.66917	2546953
		639.388	0.00819512	0.0092701	0.0193975	0.016503	0.0189704	0.0233177					0.69	3167393	0.67	3289166					0.67	3214043	0.67	3153366					0.67	5419520	0.67	2518750
		639.205	0.00906642	0.00987189	0.0189484	0.0169426	0.0199827	0.0237144					0.69083	3135663	0.67083	3262185					0.67083	3193681	0.67083	3134653					0.67083	5394297	0.67083	2490264
		638.984	0.00931307	0.0104982	0.0191653	0.01808	0.0203663	0.0247161					0.69167	3103465	0.67167	3234750					0.67167	3172828	0.67167	3115393					0.67167	5368776	0.67167	2461543
		638.8	0.00817992	0.00830252	0.0180651	0.0164717	0.0184292	0.0232441					0.6925	3070616	0.6725	3206882					0.6725	3151527	0.6725	3095792					0.6725	5343040	0.6725	2432633
		638.58	0.00756635	0.00756285	0.0181212	0.0173424	0.0195856	0.0241127					0.69333	3037462	0.67333	3178606					0.67333	3129811	0.67333	3075880					0.67333	5317170	0.67333	2403590
		638.396	0.00811345	0.00792753	0.0176884	0.0162078	0.0187741	0.0230382					0.69417	3003857	0.67417	3149953					0.67417	3107702	0.67417	3055355					0.67417	5291234	0.67417	2374462
		638.175	0.009852	0.00958226	0.0195632	0.0181487	0.0207071	0.0245618					0.695	2969980	0.675	3120959					0.675	3085220	0.675	3034263					0.675	5265288	0.675	2345292
		637.991	0.00889803	0.00898333	0.0190991	0.0172437	0.0201404	0.0245051					0.69583	2935942	0.67583	3091665					0.67583	3062372	0.67583	3012836					0.67583	5239366	0.67583	2316128
		637.807	0.00798258	0.00873533	0.0186172	0.0162891	0.0186203	0.0230008					0.69667	2901883	0.67667	3062123					0.67667	3039164	0.67667	2990975					0.67667	5213496	0.67667	2287016
		637.587	0.0080827	0.00904818	0.0185395	0.0159332	0.0191745	0.0224946					0.6975	2867774	0.6775	3032384					0.6775	3015598	0.6775	2968673					0.6775	5187687	0.6775	2257996
		637.403	0.00852221	0.0088729	0.0196696	0.0173771	0.0197286	0.0238431					0.69833	2833690	0.67833	3002503					0.67833	2991673	0.67833	2946222					0.67833	5161947	0.67833	2229124
		637.182	0.00794475	0.00949959	0.0189946	0.0168335	0.0203441	0.0237202					0.69917	2799791	0.67917	2972537					0.67917	2967388	0.67917	2923555					0.67917	5136266	0.67917	2200454
		636.998	0.0087577	0.00896456	0.0188643	0.0166936	0.0197163	0.0233455					0.7	2765924	0.68	2942539					0.68	2942745	0.68	2900397					0.68	5110624	0.68	2172050
		636.778	0.00835192	0.0090849	0.0181105	0.0174801	0.0193668	0.0238233					0.70083	2732344	0.68083	2912560					0.68083	2917738	0.68083	2876807					0.68083	5084996	0.68083	2143989
		636.594	0.0089277	0.00957172	0.0192539	0.0175714	0.0205601	0.0250687					0.70167	2699180	0.68167	2882651					0.68167	2892370	0.68167	2852741					0.68167	5059354	0.68167	2116353
		636.373	0.00892833	0.00928237	0.0192789	0.0180015	0.0202098	0.0244018					0.7025	2666538	0.6825	2852860					0.6825	2866638	0.6825	2827976					0.6825	5033651	0.6825	2089227
		636.189	0.00829729	0.00905381	0.0185266	0.0168043	0.0205537	0.0245979					0.70333	2634472	0.68333	2823246					0.68333	2840538	0.68333	2802551					0.68333	5007853	0.68333	2062715
		636.005	0.00910488	0.00905204	0.0193941	0.0170857	0.019641	0.0245942					0.70417	2603180	0.68417	2793868					0.68417	2814073	0.68417	2776723					0.68417	4981929	0.68417	2036912
		635.784	0.0083607	0.0101853	0.0190812	0.0171892	0.019636	0.0241026					0.705	2572511	0.685	2764783					0.685	2787253	0.685	2750551					0.685	4955852	0.685	2011924
		635.6	0.00859455	0.00911508	0.0184671	0.01731	0.0197145	0.0237532					0.70583	2542388	0.68583	2736054					0.68583	2760088	0.68583	2723905					0.68583	4929601	0.68583	1987859
		635.38	0.00832265	0.0086012	0.0186113	0.0164013	0.0192379	0.023095					0.70667	2512887	0.68667	2707739					0.68667	2732601	0.68667	2697080					0.68667	4903173	0.68667	1964835
		635.195	0.00884928	0.00942332	0.0182555	0.0169477	0.0197077	0.0238497					0.7075	2483835	0.6875	2679884					0.6875	2704825	0.6875	2669917					0.6875	4876566	0.6875	1942972
		634.975	0.00896985	0.00923078	0.0189059	0.0177549	0.0205145	0.0240498					0.70833	2455438	0.68833	2652525					0.68833	2676794	0.68833	2642364					0.68833	4849799	0.68833	1922412
		634.791	0.00847934	0.00931897	0.0187461	0.017628	0.020892	0.024257					0.70917	2427573	0.68917	2625690					0.68917	2648551	0.68917	2614404					0.68917	4822887	0.68917	1903302
		634.607	0.00860815	0.00829036	0.0179867	0.016925	0.0197703	0.0234064					0.71	2400346	0.69	2599395					0.69	2620145	0.69	2586148					0.69	4795851	0.69	1885813
		634.386	0.00813453	0.00948832	0.0183674	0.0170292	0.0194019	0.0239152					0.71083	2373690	0.69083	2573654					0.69083	2591619	0.69083	2557569					0.69083	4768715	0.69083	1870126
		634.202	0.00860141	0.00929382	0.0178494	0.0171073	0.0196882	0.024297					0.71167	2347621	0.69167	2548479					0.69167	2563023	0.69167	2528768					0.69167	4741511	0.69167	1856431
		633.981	0.00827571	0.00869922	0.0178198	0.0170923	0.020598	0.0235144					0.7125	2321850	0.6925	2523890					0.6925	2534409	0.6925	2499888					0.6925	4714260	0.6925	1844916
		633.797	0.00857142	0.0091213	0.0193469	0.0178599	0.0207671	0.0251708					0.71333	2296682	0.69333	2499914					0.69333	2505825	0.69333	2470986					0.69333	4686992	0.69333	1835769
		633.576	0.00880126	0.00943599	0.0180547	0.0173757	0.0198034	0.0247293					0.71417	2272045	0.69417	2476588					0.69417	2477321	0.69417	2442254					0.69417	4659744	0.69417	1829148
		633.392	0.00846339	0.00939049	0.0184989	0.0173353	0.0202897	0.0245791					0.715	2247765	0.695	2453952					0.695	2448951	0.695	2413568					0.695	4632548	0.695	1825189
		633.208	0.00742327	0.00901789	0.0189575	0.0181015	0.0195923	0.0239118					0.71583	2223989	0.69583	2432043					0.69583	2420764	0.69583	2385040					0.69583	4605439	0.69583	1823987
		632.987	0.00888492	0.00916843	0.0179948	0.0168481	0.0212688	0.0234923					0.71667	2200842	0.69667	2410902					0.69667	2392809	0.69667	2356620					0.69667	4578458	0.69667	1825592
		632.803	0.00914089	0.0104504	0.0195887	0.0192836	0.0210655	0.0247508					0.7175	2177913	0.6975	2390551					0.6975	2365130	0.6975	2328511					0.6975	4551647	0.6975	1830000
		632.582	0.00998246	0.00959919	0.0194462	0.018427	0.0211977	0.0249761					0.71833	2155131	0.69833	2371001					0.69833	2337767	0.69833	2300652					0.69833	4525050	0.69833	1837151
		632.397	0.00802791	0.00884455	0.0178128	0.0177336	0.0200789	0.0235914					0.71917	2132606	0.69917	2352248					0.69917	2310754	0.69917	2273286					0.69917	4498724	0.69917	1846929
		632.176	0.00944951	0.00961224	0.0197638	0.0178729	0.0206718	0.0256224					0.72	2110116	0.7	2334276					0.7	2284123	0.7	2246621					0.7	4472711	0.7	1859159
		631.992	0.00902944	0.0091641	0.0189279	0.018164	0.0200109	0.0248625					0.72083	2087367	0.70083	2317052					0.70083	2257899	0.70083	2220712					0.70083	4447065	0.70083	1873609
		631.808	0.00852208	0.0106629	0.0195869	0.0181535	0.0206041	0.0244798					0.72167	2064692	0.70167	2300545					0.70167	2232108	0.70167	2195418					0.70167	4421830	0.70167	1889993
		631.587	0.00918237	0.0103586	0.0197688	0.0183543	0.0210631	0.0255482					0.7225	2042045	0.7025	2284705					0.7025	2206769	0.7025	2171036					0.7025	4397045	0.7025	1907974
		631.403	0.00924955	0.00988137	0.018733	0.0182767	0.0210757	0.0248433					0.72333	2019380	0.70333	2269483					0.70333	2181905	0.70333	2147723					0.70333	4372732	0.70333	1927175
		631.182	0.00786927	0.00863067	0.0179537	0.0169819	0.0203776	0.0245742					0.72417	1996600	0.70417	2254826					0.70417	2157524	0.70417	2125328					0.70417	4348915	0.70417	1947186
		630.998	0.00837026	0.00936235	0.019296	0.0186075	0.0204437	0.0240209					0.725	1973924	0.705	2240671					0.705	2133637	0.705	2104236					0.705	4325600	0.705	1967568
		630.777	0.00896261	0.00980127	0.0195586	0.017742	0.0207315	0.0246747					0.72583	1951118	0.70583	2226945					0.70583	2110254	0.70583	2084783					0.70583	4302793	0.70583	1987878
		630.592	0.00923081	0.00971565	0.0195039	0.0183502	0.0200878	0.0247952					0.72667	1928239	0.70667	2213577					0.70667	2087381	0.70667	2066888					0.70667	4280495	0.70667	2007676
		630.408	0.00911178	0.0095522	0.0194901	0.0176479	0.020366	0.0236757					0.7275	1905249	0.7075	2200477					0.7075	2065023	0.7075	2050861					0.7075	4258702	0.7075	2026540
		630.187	0.00943097	0.0106898	0.0201448	0.0186659	0.0219308	0.0258965					0.72833	1882363	0.70833	2187555					0.70833	2043192	0.70833	2037211					0.70833	4237411	0.70833	2044082
		630.003	0.00856265	0.00986265	0.0196201	0.0180703	0.0203814	0.024944					0.72917	1859421	0.70917	2174711					0.70917	2021902	0.70917	2026164					0.70917	4216625	0.70917	2059964
		629.781	0.00816855	0.00928568	0.0189168	0.017742	0.0202738	0.0248462					0.73	1836343	0.71	2161842					0.71	2001163	0.71	2018014					0.71	4196337	0.71	2073901
		629.597	0.00890556	0.0112764	0.0201863	0.0189436	0.0215614	0.0253654					0.73083	1812940	0.71083	2148839					0.71083	1980989	0.71083	2013330					0.71083	4176538	0.71083	2085681
		629.376	0.00923829	0.0109955	0.0207235	0.0199692	0.0215684	0.0267668					0.73167	1789563	0.71167	2135605					0.71167	1961387	0.71167	2012281					0.71167	4157222	0.71167	2095153
		629.192	0.00859558	0.0100392	0.0198344	0.018444	0.0207726	0.0244671					0.7325	1765856	0.7125	2122038					0.7125	1942358	0.7125	2015090					0.7125	4138375	0.7125	2102236
		629.007	0.00880802	0.00891486	0.0180377	0.0177844	0.0206787	0.0247983					0.73333	1742011	0.71333	2108052					0.71333	1923896	0.71333	2021947					0.71333	4119981	0.71333	2106906
		628.786	0.00858106	0.00977029	0.0196828	0.0183662	0.0205605	0.0247196					0.73417	1718199	0.71417	2093581					0.71417	1905992	0.71417	2033058					0.71417	4102030	0.71417	2109197
		628.602	0.00824276	0.0102249	0.0205787	0.0187652	0.0216006	0.0258501					0.735	1694759	0.715	2078569					0.715	1888629	0.715	2048631					0.715	4084505	0.715	2109178
		628.381	0.00885705	0.0102909	0.0195502	0.0180215	0.0213761	0.0249548					0.73583	1671051	0.71583	2062980					0.71583	1871799	0.71583	2068737					0.71583	4067392	0.71583	2106959
		628.196	0.00859563	0.00942552	0.0188478	0.0173118	0.0205632	0.0246109					0.73667	1647567	0.71667	2046802					0.71667	1855492	0.71667	2093505					0.71667	4050680	0.71667	2102672
		627.975	0.00895264	0.0103311	0.0198463	0.018397	0.02159	0.025089					0.7375	1624208	0.7175	2030033					0.7175	1839704	0.7175	2122820					0.7175	4034347	0.7175	2096475
		627.791	0.00833007	0.010032	0.0197182	0.018347	0.0217533	0.0252473					0.73833	1601051	0.71833	2012684					0.71833	1824430	0.71833	2156553					0.71833	4018375	0.71833	2088544
		627.606	0.00883285	0.00994959	0.0193168	0.0180108	0.0215887	0.0256245					0.73917	1577761	0.71917	1994779					0.71917	1809670	0.71917	2194204					0.71917	4002741	0.71917	2079072
		627.385	0.00835176	0.0100677	0.0192206	0.0180948	0.0208661	0.0248404					0.74	1554777	0.72	1976347					0.72	1795413	0.72	2235267					0.72	3987418	0.72	2068255
		627.201	0.00871335	0.00959215	0.0196197	0.018309	0.0211985	0.0250461					0.74083	1531828	0.72083	1957420					0.72083	1781638	0.72083	2279016					0.72083	3972376	0.72083	2056305
		626.979	0.00878134	0.00969519	0.0199053	0.0184572	0.0218791	0.025327					0.74167	1509016	0.72167	1938039					0.72167	1768315	0.72167	2324978					0.72167	3957589	0.72167	2043423
		626.795	0.00830537	0.00995637	0.0198091	0.0186251	0.0212105	0.0243307					0.7425	1486173	0.7225	1918245					0.7225	1755398	0.7225	2372201					0.7225	3943028	0.7225	2029804
		626.573	0.00861591	0.010162	0.0199508	0.0186953	0.0214904	0.0256404					0.74333	1463556	0.72333	1898089					0.72333	1742827	0.72333	2420079					0.72333	3928665	0.72333	2015630
		626.389	0.00902474	0.00974724	0.0194277	0.0183485	0.0218479	0.0244018					0.74417	1441116	0.72417	1877626					0.72417	1730533	0.72417	2467956					0.72417	3914475	0.72417	2001067
		626.205	0.00867004	0.0105534	0.0192095	0.0189207	0.0219759	0.0256459					0.745	1419048	0.725	1856914					0.725	1718442	0.725	2515290					0.725	3900432	0.725	1986262
		625.983	0.00876192	0.0104195	0.0185131	0.0193418	0.0221469	0.0252633					0.74583	1397158	0.72583	1836010					0.72583	1706475	0.72583	2561022					0.72583	3886509	0.72583	1971352
		625.799	0.00832463	0.00964974	0.0195151	0.0184355	0.0212413	0.0255824					0.74667	1375563	0.72667	1814979					0.72667	1694563	0.72667	2604796					0.72667	3872678	0.72667	1956459
		625.577	0.00849433	0.0100572	0.0195579	0.0180679	0.0219424	0.0255279					0.7475	1354330	0.7275	1793878					0.7275	1682635	0.7275	2645908					0.7275	3858908	0.7275	1941698
		625.393	0.00830948	0.0103304	0.0192463	0.01852	0.0220336	0.0247481					0.74833	1333485	0.72833	1772758					0.72833	1670629	0.72833	2683914					0.72833	3845164	0.72833	1927172
		625.171	0.00946491	0.00974228	0.0197923	0.0190098	0.0222971	0.0257216					0.74917	1312927	0.72917	1751667					0.72917	1658487	0.72917	2717989					0.72917	3831417	0.72917	1912976
		624.987	0.00953283	0.0108434	0.0200093	0.0192468	0.0219607	0.0266444					0.75	1292799	0.73	1730644					0.73	1646162	0.73	2748284					0.73	3817635	0.73	1899190
		624.802	0.0091168	0.0111054	0.0204134	0.0195023	0.022581	0.0254504					0.75083	1273059	0.73083	1709729					0.73083	1633601	0.73083	2774293					0.73083	3803787	0.73083	1885875
		624.581	0.00931159	0.0100871	0.0194889	0.01907	0.0214656	0.0250613					0.75167	1253614	0.73167	1688954					0.73167	1620758	0.73167	2796039					0.73167	3789848	0.73167	1873073
		624.396	0.00883243	0.0110497	0.0203075	0.0188325	0.0225884	0.0254071					0.7525	1234450	0.7325	1668350					0.7325	1607592	0.7325	2813492					0.7325	3775799	0.7325	1860805
		624.175	0.00870583	0.0104727	0.0193967	0.0180084	0.0219808	0.0253715					0.75333	1215492	0.73333	1647953					0.73333	1594065	0.73333	2827167					0.73333	3761619	0.73333	1849071
		623.99	0.00940721	0.0105499	0.0204409	0.0199831	0.0227044	0.0255828					0.75417	1196822	0.73417	1627799					0.73417	1580150	0.73417	2836806					0.73417	3747296	0.73417	1837852
		623.806	0.00874312	0.0104995	0.0204281	0.0195577	0.0234467	0.0262507					0.755	1178641	0.735	1607920					0.735	1565836	0.735	2843065					0.735	3732820	0.735	1827116
		623.584	0.00834073	0.0107332	0.0192205	0.0189944	0.0226157	0.0260999					0.75583	1160780	0.73583	1588342					0.73583	1551121	0.73583	2845888					0.73583	3718187	0.73583	1816816
		623.399	0.0093277	0.0107157	0.0203106	0.0199212	0.0227028	0.026015					0.75667	1143254	0.73667	1569084					0.73667	1536027	0.73667	2845663					0.73667	3703397	0.73667	1806898
		623.178	0.00915611	0.0113682	0.0208124	0.0208968	0.0228646	0.0270645					0.7575	1126148	0.7375	1550163					0.7375	1520580	0.7375	2842594					0.7375	3688457	0.7375	1797304
		622.993	0.00948173	0.0115097	0.0206971	0.0200974	0.0229175	0.0264803					0.75833	1109588	0.73833	1531583					0.73833	1504817	0.73833	2837354					0.73833	3673381	0.73833	1787970
		622.772	0.00942102	0.0111204	0.0200216	0.0196488	0.0228197	0.0267237					0.75917	1093218	0.73917	1513342					0.73917	1488767	0.73917	2829892					0.73917	3658188	0.73917	1778829
		622.587	0.00882091	0.0102794	0.0195238	0.0199849	0.0223126	0.0261009					0.76	1077321	0.74	1495436					0.74	1472468	0.74	2820979					0.74	3642899	0.74	1769810
		622.402	0.0093354	0.0112512	0.0199336	0.0193806	0.0235593	0.0264432					0.76083	1061766	0.74083	1477862					0.74083	1455939	0.74083	2810799					0.74083	3627537	0.74083	1760837
		622.181	0.00834065	0.00976622	0.0198176	0.0189204	0.02149	0.0250989					0.76167	1046599	0.74167	1460613					0.74167	1439205	0.74167	2799641					0.74167	3612123	0.74167	1751829
		621.996	0.00924889	0.0115565	0.0204108	0.0191373	0.0228199	0.0264326					0.7625	1031576	0.7425	1443684					0.7425	1422279	0.7425	2787754					0.7425	3596672	0.7425	1742691
		621.774	0.00884677	0.0115232	0.0200824	0.0198467	0.0228285	0.0264164					0.76333	1016964	0.74333	1427068					0.74333	1405184	0.74333	2775471					0.74333	3581201	0.74333	1733313
		621.59	0.00942197	0.0119202	0.0204746	0.0199424	0.0229414	0.0267371					0.76417	1002604	0.74417	1410756					0.74417	1387944	0.74417	2762850					0.74417	3565721	0.74417	1723576
		621.405	0.00885549	0.0115431	0.0199676	0.0204679	0.0235354	0.0263678					0.765	988617	0.745	1394740					0.745	1370597	0.745	2750045					0.745	3550242	0.745	1713347
		621.183	0.010231	0.0117048	0.0200745	0.019367	0.0236492	0.0271511					0.76583	974912	0.74583	1378998					0.74583	1353184	0.74583	2737371					0.74583	3534778	0.74583	1702479
		620.999	0.009282	0.0107958	0.020981	0.0206305	0.0241643	0.0266221					0.76667	961596	0.74667	1363508					0.74667	1335756	0.74667	2724843					0.74667	3519345	0.74667	1690827
		620.777	0.00883943	0.0109602	0.019852	0.0189684	0.0220206	0.0264859					0.7675	948383	0.7475	1348249					0.7475	1318363	0.7475	2712748					0.7475	3503958	0.7475	1678249
		620.592	0.0093783	0.011302	0.0206819	0.0200464	0.0232878	0.026487					0.76833	935423	0.74833	1333191					0.74833	1301052	0.74833	2701304					0.74833	3488641	0.74833	1664613
		620.407	0.00904073	0.0107723	0.0208075	0.0202005	0.0232927	0.0264316					0.76917	922741	0.74917	1318310					0.74917	1283864	0.74917	2690722					0.74917	3473408	0.74917	1649799
		620.186	0.00873044	0.0116738	0.0208616	0.0205344	0.0237063	0.026713					0.77	910347	0.75	1303580					0.75	1266833	0.75	2680951					0.75	3458285	0.75	1633706
		620.001	0.00872022	0.011581	0.0209412	0.0205986	0.0232062	0.0266638					0.77083	898183	0.75083	1288970					0.75083	1249983	0.75083	2672169					0.75083	3443290	0.75083	1616245
		619.779	0.00938502	0.0114228	0.0203074	0.0205496	0.0234288	0.0266681					0.77167	886478	0.75167	1274455					0.75167	1233336	0.75167	2664449					0.75167	3428446	0.75167	1597346
		619.594	0.00971494	0.011957	0.0210316	0.020244	0.0237801	0.026861					0.7725	875142	0.7525	1260011					0.7525	1216906	0.7525	2657622					0.7525	3413773	0.7525	1576945
		619.373	0.00963498	0.0118365	0.0200042	0.0201445	0.0230694	0.0262735					0.77333	864072	0.75333	1245610					0.75333	1200707	0.75333	2651745					0.75333	3399296	0.75333	1554998
		619.188	0.00988868	0.0120719	0.0211025	0.0209678	0.0241091	0.0273838					0.77417	853293	0.75417	1231240					0.75417	1184754	0.75417	2646821					0.75417	3385037	0.75417	1531475
		619.003	0.00878475	0.0107445	0.019949	0.0197516	0.0223139	0.0264366					0.775	842757	0.755	1216909					0.755	1169070	0.755	2642713					0.755	3371015	0.755	1506374
		618.781	0.00872178	0.0105668	0.0195873	0.0203361	0.0227314	0.026506					0.77583	832415	0.75583	1202681					0.75583	1153680	0.75583	2639173					0.75583	3357246	0.75583	1479729
		618.596	0.0092879	0.0114866	0.0213034	0.0207497	0.0236252	0.0281212					0.77667	822319	0.75667	1188737					0.75667	1138607	0.75667	2636389					0.75667	3343742	0.75667	1451648
		618.374	0.00960208	0.0120968	0.0208072	0.0208701	0.0235268	0.0280126					0.7775	812567	0.7575	1175469					0.7575	1123881	0.7575	2634199					0.7575	3330511	0.7575	1422359
		618.19	0.00909317	0.0115309	0.020542	0.0191781	0.0230386	0.026303					0.77833	803163	0.75833	1163623					0.75833	1109524	0.75833	2632572					0.75833	3317563	0.75833	1392298
		618.005	0.00900386	0.011335	0.0204078	0.0201627	0.0245127	0.0266556					0.77917	794096	0.75917	1154488					0.75917	1095557	0.75917	2631408					0.75917	3304911	0.75917	1362215
		617.783	0.00983394	0.0121893	0.0205708	0.0205631	0.0235533	0.0274162					0.78	785432	0.76	1150112					0.76	1081993	0.76	2630825					0.76	3292576	0.76	1333348
		617.598	0.0093966	0.0117143	0.0213231	0.0201334	0.0245857	0.0280301					0.78083	776991	0.76083	1153523					0.76083	1068837	0.76083	2630362					0.76083	3280598	0.76083	1307589
		617.376	0.00903682	0.0117892	0.020776	0.0208954	0.0244951	0.0271098					0.78167	768906	0.76167	1168924					0.76167	1056086	0.76167	2630116					0.76167	3269062	0.76167	1287678
		617.191	0.01017	0.0122595	0.0213397	0.0212942	0.0247496	0.0277096					0.7825	761328	0.7625	1201797					0.7625	1043743	0.7625	2629942					0.7625	3258138	0.7625	1277343
		617.006	0.00925344	0.0125556	0.0213273	0.0212935	0.0236914	0.0282156					0.78333	754874	0.76333	1258881					0.76333	1031819	0.76333	2630364					0.76333	3248155	0.76333	1281378
		616.784	0.00960195	0.0117841	0.0201004	0.0204266	0.0240361	0.0272504					0.78417	750914	0.76417	1347992					0.76417	1020371	0.76417	2632158					0.76417	3239703	0.76417	1305611
		616.599	0.0102979	0.0133443	0.0216021	0.0216095	0.0243592	0.0284518					0.785	752294	0.765	1477698					0.765	1009556	0.765	2637901					0.765	3233778	0.765	1356736
		616.377	0.00932598	0.0121933	0.021153	0.0210724	0.0238625	0.0277105					0.78583	763769	0.76583	1656860					0.76583	999690	0.76583	2651027					0.76583	3231952	0.76583	1442004
		616.192	0.00943097	0.0118943	0.0218656	0.0211426	0.0241357	0.0273763					0.78667	792761	0.76667	1894102					0.76667	991378	0.76667	2677421					0.76667	3236545	0.76667	1568830
		615.97	0.00916938	0.0123044	0.0207278	0.0215474	0.0237834	0.0270648					0.7875	849554	0.7675	2197291					0.7675	985648	0.7675	2724502					0.7675	3250782	0.7675	1744334
		615.785	0.0103494	0.0139884	0.0216213	0.021409	0.025042	0.0290541					0.78833	946058	0.76833	2573097					0.76833	984121	0.76833	2801555					0.76833	3278886	0.76833	1974891
		615.6	0.00976121	0.0132054	0.0214406	0.0219262	0.0248424	0.0284714					0.78917	1095374	0.76917	3026690					0.76917	989185	0.76917	2918320					0.76917	3326093	0.76917	2265785
		615.378	0.0101346	0.0126721	0.0208945	0.0216564	0.0242264	0.0285703					0.79	1309355	0.77	3561602					0.77	1004151	0.77	3084803					0.77	3398540	0.77	2620968
		615.193	0.00911429	0.0122086	0.0214188	0.0216196	0.0246961	0.027706					0.79083	1597766	0.77083	4179746					0.77083	1033333	0.77083	3309480					0.77083	3503045	0.77083	3043002
		614.971	0.00952714	0.012712	0.0205092	0.0208246	0.0247848	0.0281581					0.79167	1966296	0.77167	4881530					0.77167	1082071	0.77167	3599043					0.77167	3646783	0.77167	3533149
		614.786	0.009382	0.0119291	0.0210401	0.0207859	0.0247608	0.0278532					0.7925	2417425	0.7725	5666041					0.7725	1156606	0.7725	3957674					0.7725	3836906	0.7725	4091571
		614.601	0.00953635	0.0134526	0.0214417	0.0214816	0.024508	0.0277681					0.79333	2949271	0.77333	6531174					0.77333	1263863	0.77333	4386964					0.77333	4080126	0.77333	4717586
		614.379	0.0106979	0.0126153	0.0224839	0.0217289	0.0264499	0.029001					0.79417	3557934	0.77417	7473712					0.77417	1411120	0.77417	4886195					0.77417	4382360	0.77417	5409929
		614.194	0.00903396	0.0123444	0.0211416	0.021214	0.0244546	0.0278479					0.795	4237215	0.775	8489292					0.775	1605618	0.775	5452943					0.775	4748437	0.775	6166926
		613.972	0.0100343	0.0126301	0.0210802	0.0209697	0.0250884	0.0282027					0.79583	4980437	0.77583	9572294					0.77583	1854144	0.77583	6083846					0.77583	5181935	0.77583	6986552
		613.787	0.0101347	0.0131524	0.0212736	0.0218046	0.0249266	0.0283162					0.79667	5779818	0.77667	10715646					0.77667	2162678	0.77667	6774574					0.77667	5685128	0.77667	7866373
		613.602	0.00944062	0.0137262	0.0222079	0.0208205	0.0247766	0.028602					0.7975	6628312	0.7775	11910641					0.7775	2536091	0.7775	7521144					0.7775	6259056	0.7775	8803347
		613.38	0.010623	0.0137714	0.0223431	0.0216775	0.0258058	0.0288999					0.79833	7518236	0.77833	13146770					0.77833	2977979	0.77833	8319677					0.77833	6903643	0.77833	9793548
		613.194	0.010003	0.0134673	0.0219938	0.0231189	0.026009	0.0294984					0.79917	8442272	0.77917	14411647					0.77917	3490591	0.77917	9166910					0.77917	7617873	0.77917	10831846
		612.972	0.00955789	0.0133655	0.0220449	0.021711	0.0249096	0.0289323					0.8	9392476	0.78	15691028					0.78	4074831	0.78	10059057					0.78	8399934	0.78	11911594
		612.787	0.0103871	0.0136086	0.0214398	0.0221543	0.0250325	0.0290903					0.80083	10360547	0.78083	16968980					0.78083	4730304	0.78083	10992378					0.78083	9247312	0.78083	13024395
		612.602	0.00978282	0.0132221	0.0215499	0.0212838	0.0251476	0.0286413					0.80167	11336666	0.78167	18228154					0.78167	5455359	0.78167	11961093					0.78167	10156825	0.78167	14159978
		612.38	0.0103674	0.0135206	0.0223708	0.022316	0.0258386	0.0289555					0.8025	12309332	0.7825	19450194					0.7825	6247063	0.7825	12957280					0.7825	11124603	0.7825	15306210
		612.195	0.0103644	0.0143085	0.0223749	0.0227015	0.0254237	0.0292675					0.80333	13265083	0.78333	20616258					0.78333	7101130	0.78333	13969137					0.78333	12145991	0.78333	16449282
		611.972	0.00951489	0.0131909	0.0216294	0.021721	0.0252594	0.029034					0.80417	14189073	0.78417	21707616					0.78417	8011795	0.78417	14981939					0.78417	13215475	0.78417	17574046
		611.787	0.0094125	0.0127434	0.0220468	0.021962	0.025476	0.0290704					0.805	15065220	0.785	22706324					0.785	8971644	0.785	15977088					0.785	14326607	0.785	18664476
		611.602	0.00999086	0.0137082	0.0219578	0.0221221	0.0255937	0.0286006					0.80583	15877824	0.78583	23595900					0.78583	9971483	0.78583	16934150					0.78583	15471982	0.78583	19704268
		611.38	0.010233	0.0138945	0.0220751	0.0220227	0.0260043	0.0288965					0.80667	16612927	0.78667	24361960					0.78667	11000288	0.78667	17831456					0.78667	16643299	0.78667	20677454
		611.194	0.00997385	0.0143729	0.0230071	0.0223058	0.0268984	0.0297896					0.8075	17258750	0.7875	24992766					0.7875	12045249	0.7875	18648540					0.7875	17831490	0.7875	21569066
		610.972	0.0103364	0.0134747	0.0225987	0.0226573	0.0256271	0.0293324					0.80833	17806880	0.78833	25479624					0.78833	13091986	0.78833	19366856					0.78833	19026894	0.78833	22365718
		610.787	0.0105561	0.0138829	0.0229634	0.0227566	0.0258469	0.0295171					0.80917	18252634	0.78917	25817088					0.78917	14124914	0.78917	19971848					0.78917	20219492	0.78917	23056114
		610.602	0.0106814	0.0147131	0.0231549	0.0229022	0.0264261	0.0300575					0.81	18594446	0.79	26002970					0.79	15127718	0.79	20453266					0.79	21399104	0.79	23631400
		610.379	0.0100705	0.0137682	0.0223093	0.0222763	0.0256206	0.0291924					0.81083	18833400	0.79083	26038164					0.79083	16083955	0.79083	20805162					0.79083	22555592	0.79083	24085362
		610.194	0.0111135	0.0145585	0.0229464	0.0229714	0.0262374	0.0304124					0.81167	18972726	0.79167	25926318					0.79167	16977680	0.79167	21026546					0.79167	23679012	0.79167	24414428
		609.972	0.0103558	0.0148501	0.0227904	0.0229011	0.0267606	0.0302646					0.8125	19016982	0.7925	25673426					0.7925	17794046	0.7925	21119992					0.7925	24759724	0.7925	24617528
		609.786	0.0105217	0.014285	0.0226292	0.0231529	0.0266689	0.029968					0.81333	18971372	0.79333	25287372					0.79333	18519868	0.79333	21091194					0.79333	25788450	0.79333	24695804
		609.601	0.0111455	0.0144899	0.0224698	0.0230158	0.0267867	0.0305067					0.81417	18841688	0.79417	24777534					0.79417	19144054	0.79417	20947518					0.79417	26756354	0.79417	24652266
		609.379	0.0104323	0.0143918	0.0228389	0.0229333	0.0262097	0.030256					0.815	18634462	0.795	24154434					0.795	19657908	0.795	20698136					0.795	27655094	0.795	24491402
		609.193	0.0108976	0.0148852	0.0230963	0.0232601	0.0263507	0.0303777					0.81583	18356536	0.79583	23429488					0.79583	20055318	0.79583	20351700					0.79583	28476914	0.79583	24218850
		608.971	0.0103834	0.0146267	0.0234653	0.0236505	0.0262327	0.0297662					0.81667	18015652	0.79667	22614826					0.79667	20332774	0.79667	19917302					0.79667	29214750	0.79667	23841104
		608.786	0.0111832	0.0153876	0.0238619	0.023335	0.0266944	0.0307186					0.8175	17620334	0.7975	21723172					0.7975	20489308	0.7975	19403524					0.7975	29862370	0.7975	23365364
		608.6	0.0107822	0.0152183	0.0228847	0.0229015	0.0265019	0.0304988					0.81833	17179950	0.79833	20767770					0.79833	20526340	0.79833	18819146					0.79833	30414508	0.79833	22799438
		608.378	0.0107612	0.015085	0.0230289	0.0233011	0.027121	0.0304081					0.81917	16703760	0.79917	19762272					0.79917	20447458	0.79917	18172804					0.79917	30867002	0.79917	22151738
		608.193	0.0104075	0.0157419	0.0235724	0.0234971	0.0273056	0.0305251					0.82	16201911	0.8	18720632					0.8	20258160	0.8	17474036					0.8	31216888	0.8	21431298
		607.97	0.0104661	0.0153062	0.0228737	0.0234479	0.0269888	0.0307667					0.82083	15683908	0.80083	17656942					0.80083	19965602	0.80083	16732833					0.80083	31462458	0.80083	20647816
		607.785	0.0104418	0.0158345	0.0231653	0.0233383	0.026526	0.0307522					0.82167	15158695	0.80167	16585218					0.80167	19578314	0.80167	15959874					0.80167	31603262	0.80167	19811620
		607.599	0.0113038	0.0157906	0.0235793	0.0241176	0.0272499	0.0311895					0.8225	14634221	0.8025	15519174					0.8025	19105952	0.8025	15166269					0.8025	31640078	0.8025	18933620
		607.377	0.0115534	0.0153548	0.0235345	0.0237015	0.0274269	0.0312657					0.82333	14117923	0.80333	14471928					0.80333	18559030	0.80333	14363163					0.80333	31574802	0.80333	18025182
		607.191	0.0109106	0.0158671	0.0239815	0.0241376	0.0271047	0.0311185					0.82417	13615265	0.80417	13455735					0.80417	17948684	0.80417	13561470					0.80417	31410340	0.80417	17097946
		607.006	0.0113969	0.0152916	0.0230886	0.0234229	0.0277646	0.0313152					0.825	13131253	0.805	12481694					0.805	17286454	0.805	12771320					0.805	31150480	0.805	16163598
		606.783	0.0111784	0.0161652	0.0236742	0.0240826	0.0276195	0.0318258					0.82583	12669788	0.80583	11559491					0.80583	16584061	0.80583	12001932					0.80583	30799760	0.80583	15233636
		606.598	0.010832	0.0159382	0.0231526	0.0236103	0.0274305	0.0313964					0.82667	12233850	0.80667	10697168					0.80667	15853198	0.80667	11261237					0.80667	30363370	0.80667	14319082
		606.375	0.0114804	0.0155821	0.0244457	0.0243898	0.0283246	0.0323875					0.8275	11825791	0.8075	9900951					0.8075	15105340	0.8075	10556285					0.8075	29847080	0.8075	13430237
		606.19	0.0117609	0.0160777	0.0239978	0.0241154	0.0277463	0.0321143					0.82833	11447683	0.80833	9175138					0.80833	14351545	0.80833	9892539					0.80833	29257196	0.80833	12576420
		606.005	0.0114529	0.0160239	0.0239859	0.0237091	0.0278299	0.0320323					0.82917	11100756	0.80917	8522076					0.80917	13602266	0.80917	9274495					0.80917	28600550	0.80917	11765734
		605.782	0.0110086	0.0161973	0.0238483	0.0239061	0.027901	0.0316844					0.83	10785585	0.81	7942196					0.81	12867174	0.81	8705286					0.81	27884474	0.81	11004877
		605.596	0.0124993	0.0172373	0.0245449	0.0249649	0.0283101	0.0324951					0.83083	10502658	0.81083	7434161					0.81083	12154989	0.81083	8187012					0.81083	27116802	0.81083	10299001
		605.374	0.0110089	0.0154429	0.0236527	0.023823	0.0275581	0.0316474					0.83167	10251710	0.81167	6995066					0.81167	11473329	0.81167	7720059					0.81167	26305806	0.81167	9651620
		605.188	0.0117177	0.0164319	0.0240547	0.0244967	0.0281467	0.03188					0.8325	10031874	0.8125	6620701					0.8125	10828603	0.8125	7303959					0.8125	25460130	0.8125	9064599
		605.003	0.0118424	0.0164283	0.0239955	0.0245229	0.0283049	0.032387					0.83333	9842047	0.81333	6305852					0.81333	10225923	0.81333	6936877					0.81333	24588654	0.81333	8538226
		604.78	0.0113669	0.0162391	0.023908	0.0240561	0.028104	0.0319239					0.83417	9680706	0.81417	6044622					0.81417	9669070	0.81417	6616238					0.81417	23700332	0.81417	8071335
		604.594	0.0109758	0.0166559	0.0243884	0.0248613	0.0285263	0.032593					0.835	9545674	0.815	5830717					0.815	9160525	0.815	6338571					0.815	22804008	0.815	7661497
		604.372	0.0118662	0.0171405	0.0247558	0.0249674	0.0289731	0.0330418					0.83583	9434275	0.81583	5657742					0.81583	8701510	0.81583	6100230					0.81583	21908224	0.81583	7305253
		604.186	0.0110145	0.016995	0.0231426	0.0244287	0.0279284	0.0324363					0.83667	9344026	0.81667	5519416					0.81667	8292091	0.81667	5896839					0.81667	21021038	0.81667	6998366
		604.001	0.0121819	0.0177432	0.0248127	0.0250865	0.0294171	0.0331375					0.8375	9271757	0.8175	5409766					0.8175	7931323	0.8175	5724313					0.8175	20149882	0.8175	6736073
		603.778	0.0114868	0.0169803	0.024643	0.025234	0.0294797	0.0328651					0.83833	9214522	0.81833	5323246					0.81833	7617380	0.81833	5578374					0.81833	19301454	0.81833	6513316
		603.592	0.012438	0.0176788	0.0249118	0.0250945	0.0292213	0.0333096					0.83917	9169296	0.81917	5254841					0.81917	7347727	0.81917	5455028					0.81917	18481630	0.81917	6324956
		603.37	0.011314	0.0176969	0.0240119	0.0243622	0.0293888	0.032544					0.84	9133740	0.82	5200093					0.82	7119276	0.82	5350368					0.82	17695442	0.82	6165941
		603.184	0.0122888	0.0181062	0.0248419	0.0246274	0.0290841	0.0331805					0.84083	9104941	0.82083	5155123					0.82083	6928532	0.82083	5261343					0.82083	16947066	0.82083	6031445
		602.998	0.0129286	0.0180825	0.0253081	0.0250713	0.0302083	0.033747					0.84167	9080722	0.82167	5116619					0.82167	6771729	0.82167	5184608					0.82167	16239814	0.82167	5916961
		602.776	0.0117957	0.0178365	0.0252518	0.025836	0.0302286	0.0342298					0.8425	9059073	0.8225	5081807					0.8225	6644949	0.8225	5117663					0.8225	15576155	0.8225	5818374
		602.59	0.0122214	0.0179615	0.0254725	0.0254153	0.0297617	0.033499					0.84333	9038260	0.82333	5048411					0.82333	6544218	0.82333	5058110					0.82333	14957725	0.82333	5731997
		602.404	0.012193	0.0181342	0.0252584	0.0255705	0.0293987	0.033049					0.84417	9016411	0.82417	5014615					0.82417	6465596	0.82417	5003932					0.82417	14385337	0.82417	5654595
		602.182	0.0116884	0.0178684	0.0250744	0.024664	0.0289348	0.0339091					0.845	8992689	0.825	4979009					0.825	6405246	0.825	4953196					0.825	13859019	0.825	5583382
		601.996	0.0127871	0.0177456	0.0255556	0.0257336	0.030201	0.0337383					0.84583	8966372	0.82583	4940544					0.82583	6359484	0.82583	4904802					0.82583	13378045	0.82583	5516007
		601.773	0.0118129	0.0182889	0.0253551	0.0261321	0.0304364	0.0342737					0.84667	8936814	0.82667	4898487					0.82667	6324830	0.82667	4857299					0.82667	12940991	0.82667	5450534
		601.587	0.012267	0.0193163	0.0255012	0.0257856	0.030699	0.0348098					0.8475	8904250	0.8275	4852378					0.8275	6298039	0.8275	4809676					0.8275	12545827	0.8275	5385408
		601.402	0.0127955	0.0194754	0.0260372	0.0266979	0.0309085	0.0352412					0.84833	8868752	0.82833	4801982					0.82833	6276128	0.82833	4761404					0.82833	12190019	0.82833	5319420
		601.179	0.0121641	0.0185474	0.0258758	0.0253708	0.0304295	0.0342166					0.84917	8830546	0.82917	4747262					0.82917	6256408	0.82917	4711856					0.82917	11870638	0.82917	5251672
		600.993	0.0130511	0.0195795	0.0267629	0.0265511	0.0310406	0.0344941					0.85	8790157	0.83	4688332					0.83	6236488	0.83	4660486					0.83	11584497	0.83	5181540
		600.77	0.0126046	0.0192712	0.0262615	0.0257635	0.0301425	0.0352762					0.85083	8748347	0.83083	4625436					0.83083	6214297	0.83083	4607062					0.83083	11328275	0.83083	5108630
		600.584	0.0122111	0.0186947	0.0256756	0.0256244	0.030617	0.0343753					0.85167	8705432	0.83167	4558910					0.83167	6188096	0.83167	4551553					0.83167	11098621	0.83167	5032760
		600.399	0.0122013	0.0190576	0.0255174	0.0263825	0.0312323	0.0352388					0.8525	8662512	0.8325	4489171					0.8325	6156475	0.8325	4493736					0.8325	10892260	0.8325	4953916
		600.176	0.0128839	0.0205008	0.0268949	0.027142	0.0318904	0.0365183					0.85333	8620480	0.83333	4416677					0.83333	6118361	0.83333	4433536					0.83333	10706058	0.83333	4872221
		599.99	0.0136561	0.0196023	0.0259477	0.0263866	0.0318564	0.0357258					0.85417	8579936	0.83417	4341932					0.83417	6073010	0.83417	4371152					0.83417	10537075	0.83417	4787916
		599.804	0.0131885	0.0200381	0.0268057	0.0270507	0.032165	0.0366968					0.855	8541395	0.835	4265447					0.835	6019999	0.835	4306808					0.835	10382595	0.835	4701334
		599.581	0.0130766	0.0200898	0.0263902	0.0270163	0.0320204	0.0358679					0.85583	8505346	0.83583	4187745					0.83583	5959201	0.83583	4240530					0.83583	10240142	0.83583	4612868
		599.395	0.0128749	0.0197185	0.0267446	0.0263103	0.0311993	0.0356131					0.85667	8471519	0.83667	4109335					0.83667	5890761	0.83667	4172567					0.83667	10107485	0.83667	4522964
		599.172	0.0125377	0.0206602	0.0265271	0.0268719	0.0320652	0.0364701					0.8575	8439121	0.8375	4030712					0.8375	5815059	0.8375	4103308					0.8375	9982645	0.8375	4432092
		598.987	0.0138511	0.0209006	0.0271692	0.0274689	0.0323892	0.0361186					0.85833	8406913	0.83833	3952344					0.83833	5732679	0.83833	4032773					0.83833	9863877	0.83833	4340728
		598.801	0.0135278	0.0200001	0.0268647	0.0268415	0.0323264	0.0357721					0.85917	8372929	0.83917	3874666					0.83917	5644360	0.83917	3961089					0.83917	9749673	0.83917	4249347
		598.578	0.0138312	0.0206801	0.0277589	0.0278062	0.0331545	0.0369435					0.86	8334695	0.84	3798078					0.84	5550953	0.84	3888553					0.84	9638747	0.84	4158399
		598.392	0.0142237	0.020742	0.0270526	0.0279338	0.0328022	0.0371021					0.86083	8289776	0.84083	3722943					0.84083	5453373	0.84083	3815470					0.84083	9530029	0.84083	4068294
		598.206	0.0131114	0.0204003	0.0275754	0.027275	0.033117	0.036545					0.86167	8235516	0.84167	3649585					0.84167	5352564	0.84167	3741939					0.84167	9422646	0.84167	3979401
		597.983	0.0132667	0.0210024	0.0275033	0.0273974	0.0324434	0.0368633					0.8625	8169775	0.8425	3578281					0.8425	5249452	0.8425	3668313					0.8425	9315910	0.8425	3892032
		597.797	0.0143081	0.0211833	0.0279701	0.0284229	0.033777	0.0371771					0.86333	8090929	0.84333	3509273					0.84333	5144918	0.84333	3594973					0.84333	9209299	0.84333	3806440
		597.574	0.014108	0.0212081	0.0279551	0.0278481	0.0335781	0.0372183					0.86417	7997818	0.84417	3442752					0.84417	5039767	0.84417	3522139					0.84417	9102446	0.84417	3722823
		597.388	0.0142015	0.0216703	0.0279345	0.0283111	0.0336333	0.0377276					0.865	7889506	0.845	3378866					0.845	4934718	0.845	3449906					0.845	8995116	0.845	3641327
		597.202	0.0144448	0.0217076	0.0280887	0.0287526	0.0341566	0.0380719					0.86583	7765916	0.84583	3317712					0.84583	4830392	0.84583	3378629					0.84583	8887192	0.84583	3562053
		596.979	0.0142091	0.0217803	0.0281674	0.0277447	0.034088	0.03824					0.86667	7627166	0.84667	3259343					0.84667	4727311	0.84667	3308520					0.84667	8778664	0.84667	3485063
		596.793	0.0140702	0.0219314	0.0278519	0.0280978	0.034003	0.038053					0.8675	7473682	0.8475	3203760					0.8475	4625899	0.8475	3239639					0.8475	8669610	0.8475	3410390
		596.57	0.014719	0.0225214	0.0281892	0.0282809	0.0339145	0.0379962					0.86833	7306172	0.84833	3150932					0.84833	4526499	0.84833	3172175					0.84833	8560193	0.84833	3338041
		596.384	0.0139454	0.0223162	0.0284484	0.0283077	0.0342287	0.0388384					0.86917	7125652	0.84917	3100787					0.84917	4429377	0.84917	3106318					0.84917	8450637	0.84917	3268000
		596.198	0.0152834	0.0228842	0.029132	0.0291348	0.0348157	0.0381943					0.87	6933280	0.85	3053226					0.85	4334739	0.85	3042262					0.85	8341216	0.85	3200230
		595.975	0.0149329	0.022707	0.0284653	0.0285734	0.0348288	0.0385564					0.87083	6730097	0.85083	3008132					0.85083	4242730	0.85083	2980066					0.85083	8232245	0.85083	3134677
		595.789	0.0144947	0.0226141	0.0290009	0.0288256	0.0352905	0.0390885					0.87167	6517100	0.85167	2965366					0.85167	4153455	0.85167	2919830					0.85167	8124064	0.85167	3071271
		595.603	0.0151337	0.0231814	0.0298718	0.0288345	0.0350126	0.0390023					0.8725	6295283	0.8525	2924775					0.8525	4066981	0.8525	2861779					0.8525	8017022	0.8525	3009922
		595.38	0.0151367	0.0230146	0.0293548	0.0291595	0.0363343	0.0395292					0.87333	6065717	0.85333	2886195					0.85333	3983353	0.85333	2805933					0.85333	7911466	0.85333	2950535
		595.194	0.0148914	0.022984	0.0295426	0.0289199	0.0358835	0.0400255					0.87417	5829310	0.85417	2849453					0.85417	3902591	0.85417	2752231					0.85417	7807730	0.85417	2893010
		594.971	0.0147663	0.0234649	0.0294078	0.0291177	0.0360076	0.0393676					0.875	5587560	0.855	2814366					0.855	3824707	0.855	2700741					0.855	7706131	0.855	2837252
		594.785	0.0155856	0.0233289	0.0294657	0.0304661	0.0361992	0.0392568					0.87583	5342292	0.85583	2780756					0.85583	3749708	0.85583	2651630					0.85583	7606962	0.85583	2783175
		594.599	0.0150763	0.0236666	0.0295588	0.0301174	0.0362385	0.0397558					0.87667	5095686	0.85667	2748443					0.85667	3677598	0.85667	2604699					0.85667	7510490	0.85667	2730700
		594.375	0.0159578	0.023526	0.0300827	0.02957	0.0359936	0.0399444					0.8775	4850276	0.8575	2717256					0.8575	3608377	0.8575	2559915					0.8575	7416950	0.8575	2679762
		594.189	0.015341	0.0238197	0.029352	0.0293713	0.0358079	0.0398116					0.87833	4608994	0.85833	2687037					0.85833	3542044	0.85833	2517261					0.85833	7326552	0.85833	2630306
		594.003	0.0156562	0.0241993	0.0299978	0.0298499	0.0364667	0.0404408					0.87917	4374613	0.85917	2657647					0.85917	3478590	0.85917	2476711					0.85917	7239469	0.85917	2582276
		593.78	0.0152369	0.023509	0.0300991	0.0298154	0.0368373	0.0402155					0.88	4149672	0.86	2628960					0.86	3417999	0.86	2438055					0.86	7155834	0.86	2535618
		593.594	0.0162093	0.0248062	0.0306759	0.0302988	0.0373896	0.0408864					0.88083	3936760	0.86083	2600873					0.86083	3360238	0.86083	2401242					0.86083	7075736	0.86083	2490282
		593.37	0.0156701	0.0244267	0.0305344	0.0302259	0.0369232	0.0413626					0.88167	3737530	0.86167	2573297					0.86167	3305259	0.86167	2366356					0.86167	6999222	0.86167	2446211
		593.184	0.0157082	0.0246479	0.031282	0.0302179	0.0384095	0.041349					0.8825	3553329	0.8625	2546157					0.8625	3252997	0.8625	2333164					0.8625	6926292	0.8625	2403350
		592.998	0.0162533	0.0248452	0.0305637	0.0306718	0.0377614	0.0406189					0.88333	3384766	0.86333	2519395					0.86333	3203377	0.86333	2301456					0.86333	6856900	0.86333	2361652
		592.775	0.0159208	0.0249877	0.031028	0.0308036	0.0380292	0.0407706					0.88417	3232189	0.86417	2492973					0.86417	3156305	0.86417	2271216					0.86417	6790953	0.86417	2321075
		592.589	0.0163615	0.0251319	0.031273	0.0307731	0.0377292	0.0415067					0.885	3095023	0.865	2466859					0.865	3111677	0.865	2242470					0.865	6728325	0.865	2281592
		592.403	0.017039	0.0259074	0.0320589	0.0312562	0.0383525	0.0417233					0.88583	2972808	0.86583	2441045					0.86583	3069375	0.86583	2214702					0.86583	6668851	0.86583	2243186
		592.179	0.0165608	0.0260939	0.0320564	0.0309999	0.0391792	0.0418362					0.88667	2864398	0.86667	2415536					0.86667	3029268	0.86667	2188098					0.86667	6612347	0.86667	2205845
		591.993	0.0171456	0.0263628	0.0336138	0.031318	0.0396492	0.0425599					0.8875	2768784	0.8675	2390346					0.8675	2991218	0.8675	2162449					0.8675	6558600	0.8675	2169568
		591.77	0.0171081	0.025714	0.0311925	0.0317001	0.0385864	0.041581					0.88833	2684686	0.86833	2365502					0.86833	2955068	0.86833	2137677					0.86833	6507389	0.86833	2134354
		591.583	0.0177992	0.0267114	0.0324321	0.0317687	0.0396999	0.0429933					0.88917	2610804	0.86917	2341038					0.86917	2920652	0.86917	2113358					0.86917	6458482	0.86917	2100199
		591.397	0.0172	0.0256111	0.032057	0.0314889	0.0391575	0.0422906					0.89	2545868	0.87	2316986					0.87	2887798	0.87	2089793					0.87	6411654	0.87	2067093
		591.174	0.0173871	0.0264778	0.0319156	0.0322224	0.0388853	0.0427092					0.89083	2488682	0.87083	2293385					0.87083	2856332	0.87083	2066558					0.87083	6366674	0.87083	2035025
		590.988	0.0179973	0.0271291	0.0333363	0.0327047	0.0401856	0.0437776					0.89167	2438380	0.87167	2270264					0.87167	2826075	0.87167	2043788					0.87167	6323328	0.87167	2003975
		590.801	0.01721	0.0266685	0.0331011	0.0324769	0.0401979	0.043518					0.8925	2393858	0.8725	2247653					0.8725	2796870	0.8725	2021189					0.8725	6281410	0.8725	1973920
		590.578	0.0180928	0.0266315	0.0326023	0.032665	0.0400365	0.0436893					0.89333	2354267	0.87333	2225573					0.87333	2768560	0.87333	1999006					0.87333	6240738	0.87333	1944836
		590.392	0.0172537	0.0265633	0.032979	0.0323838	0.0400877	0.0433969					0.89417	2318966	0.87417	2204044					0.87417	2741015	0.87417	1976914					0.87417	6201140	0.87417	1916694
		590.206	0.0175167	0.0270253	0.0334419	0.0327887	0.039804	0.0437265					0.895	2287454	0.875	2183079					0.875	2714120	0.875	1955075					0.875	6162473	0.875	1889469
		589.982	0.0184916	0.027681	0.034503	0.0335263	0.0407536	0.0446053					0.89583	2258832	0.87583	2162689					0.87583	2687782	0.87583	1933406					0.87583	6124607	0.87583	1863137
		589.796	0.0181421	0.0268913	0.0342158	0.0326294	0.0408213	0.0439715					0.89667	2232784	0.87667	2142879					0.87667	2661918	0.87667	1911898					0.87667	6087444	0.87667	1837672
		589.572	0.0179829	0.0275119	0.0341836	0.0334832	0.0406967	0.0444353					0.8975	2209015	0.8775	2123653					0.8775	2636470	0.8775	1890458					0.8775	6050902	0.8775	1813051
		589.386	0.0187874	0.0284916	0.0336373	0.0334107	0.0409285	0.0439764					0.89833	2187102	0.87833	2105014					0.87833	2611383	0.87833	1869201					0.87833	6014922	0.87833	1789252
		589.2	0.0188789	0.028247	0.0349248	0.0334504	0.0412388	0.045043					0.89917	2166513	0.87917	2086962					0.87917	2586616	0.87917	1848197					0.87917	5979458	0.87917	1766261
		588.976	0.018559	0.027945	0.0348049	0.033802	0.0416034	0.0446137					0.9	2147296	0.88	2069503					0.88	2562138	0.88	1827384					0.88	5944497	0.88	1744062
		588.79	0.0196482	0.0288289	0.0354213	0.0342189	0.0418727	0.0448951					0.90083	2129257	0.88083	2052638					0.88083	2537928	0.88083	1806814					0.88083	5910028	0.88083	1722642
		588.603	0.0193951	0.0283824	0.0344968	0.0335244	0.0422221	0.0453699					0.90167	2112079	0.88167	2036374					0.88167	2513975	0.88167	1786490					0.88167	5876058	0.88167	1701987
		588.38	0.0196252	0.0286287	0.0353498	0.0346624	0.0420849	0.0454159					0.9025	2095526	0.8825	2020715					0.8825	2490281	0.8825	1766527					0.8825	5842609	0.8825	1682086
		588.193	0.0195173	0.0291547	0.0357375	0.0334149	0.0416627	0.0452955					0.90333	2079959	0.88333	2005670					0.88333	2466855	0.88333	1746801					0.88333	5809706	0.88333	1662922
		587.97	0.019329	0.0296098	0.0355177	0.0346835	0.042218	0.0459525					0.90417	2064816	0.88417	1991241					0.88417	2443712	0.88417	1727337					0.88417	5777378	0.88417	1644472
[truncated: 3,139 more rows]

## Sheet: Supplementary Figure 1
Figure S1B		Volume of HCl/μL	pH			Figure S1C		Volume of HCl/μL	pH			Figure S1D		Volume of HCl/μL	pH
[truncated: 59 more rows]

[truncated: 7 more sheets: Supplementary Figure 3, Supplementary Figure 5, Supplementary Figure 7, Supplementary Figure 8, Supplementary Figure 9, Supplementary Figure 10, Supplementary Figure 11]
